# Supplementary material for: Nonclinical human neural new approach methodologies (NAMs): Electrophysiological assessment of opioid agonist and antagonist combination
Source: NAM J. 2025 Oct 22;1:100064. doi: 10.1016/j.namjnl.2025.100064 (PMC12856570; doi:10.1016/j.namjnl.2025.100064)
Supplement: Supplementary file 2 [file mmc2.zip]

Archive with 2 entries (2 files):
- mmc2.tif
- mmc3.tif
