# Supplementary material for: Nonclinical human neural new approach methodologies (NAMs): Electrophysiological assessment of opioid agonist and antagonist combination
Source: NAM J. 2025 Oct 22;1:100064. doi: 10.1016/j.namjnl.2025.100064 (PMC12856570; doi:10.1016/j.namjnl.2025.100064)
Supplement: Supplementary file 4 [file mmc4.xlsx]

## Sheet: Table 1
Table 1. Baseline hiPSC Neural MEA Electrophysiological Properties Day 22 ​
Parameter​	Mean ± SEM ​
Activity Metrics ​
Number of Spikes ​	14206 ± 645​
Number of Active Electrodes​	11.16 ± 0.3​
Weighted Mean Firing Rate (Hz)​	1.48 ± 0.1​
Electrode Burst Metrics ​	​
Number of Electrode Bursts​	411.57 ± 23.6​
Number Burst per minute​	41.16 ± 2.4​
Number of Bursting Electrodes​	9.46 ± 0.3​
Burst Duration (sec)​	0.33 ± 0.01​
Number of Spikes per Burst ​	11.97 ± 0.5​
Network Burst Metrics ​	​
Number of Network Bursts	25.7 ± 1.7
Network Burst per minute	2.57 ± 0.2
Network Burst Duration (sec)	5.12 ± 0.4
Number of Spikes per Network Burst	295.15 ± 21.6
Mean ISI within Network Burst (sec)	0.022 ± 0.0014
Median ISI within Network Burst (sec)	0.014 ± 0.0010
Median/Mean ISI within Network Burst	0.55 ± 0.013
Number of Electrodes Participating in a Network Burst	10.75 ± 0.3
Number of Spikes per Network Burst per Channel	25.30 ± 1.48
Network Burst Percentage	42.12 ± 1.42
Network IBI Coefficient of Variation	0.72 ± 0.56
Network Normalized Duration IQR	0.67 ± 0.048
Synchrony Metrics and Average Network Burst Metrics
Area Under Normalized Cross-Correlation	0.039 ± 0.003
Network Burst Peak Amplitude (max spikes per sec)	171.6 ± 11.1
n	102
10-minute (600 sec) recording duration

## Sheet: Supplemental Table 1
Supplemental Table 1. Pearson Correlation Coefficient for Neural Parameters Baseline vs. 90 Minutes after DAMGO [20 µM] Treatment​
​	# of Spikes​		# of​ Electrode Bursts		Burst Duration​		# of Spikes per Burst​		Mean ISI within Burst​		Inter-Burst Interval​		IBI Coefficient of Variation​		Burst Percentage​		# of​ Network Burst		Network Burst Duration​		# of Spikes per Network Burst​		Mean ISI within​ Network Burst​		# of Electrodes Participating in Burst​		# of Spikes per Network Burst per Channel​
​	BL	90 Min	BL	90 Min	BL	90 Min	BL	90 Min	BL	90 Min	BL	90 Min	BL	90 Min	BL	90 Min	BL	90 Min	BL	90 Min	BL	90 Min	BL	90 Min	BL	90 Min	BL	90 Min
# of​ Electrode Bursts	0.92*​	0.90*​	​	​	​	​	​	​	​	​	​	​	​	​	​	​	​	​	​	​	​	​	​	​	​	​	​	​
Burst Duration​	0.60*​	0.52*​	0.54*​	0.43*​	​	​	​	​	​	​	​	​	​	​	​	​	​	​	​	​		​	​	​	​	​	>0.5	​
# of Spikes per Burst​	0.44*​	0.40*​	0.32​	0.34​	0.91*​	0.92*​	​	​	​	​	​	​	​	​	​	​	​	​	​	​		​	​	​	​	​	<0.5	​
Mean ISI within Burst​	0.02​	0.00​	0.16​	0.03​	-0.48*​	-0.61*​	-0.75*​	-0.81*​	​	​	​	​	​	​	​	​	​	​	​	​	​	​	​	​	​	​	​	​
Inter-Burst Interval​	-0.41*​	-0.11​	-0.45*​	-0.04​	-0.56*​	-0.41*​	-0.39*​	-0.31​	0.08​	0.28​	​	​	​	​	​	​	​	​	​	​	​	​	​	​	​	​	​	​
IBI Coefficient of Variation​	0.17​	0.20​	0.29​	0.37​	-0.42*​	-0.31​	-0.55*​	-0.38*​	0.59*​	0.60*​	0.08​	0.40*​	​	​	​	​	​	​	​	​	​	​	​	​	​	​	​	​
Burst Percentage​	0.58*​	0.44*​	0.46*​	0.35​	0.89*​	0.79*​	0.87*​	0.83*​	-0.49*​	-0.70*​	-0.45*​	-0.48*​	-0.47*​	-0.51*​	​	​	​	​	​	​	​	​	​	​	​	​	​	​
# of Network Bursts​	0.45*​	-0.21​	0.43*​	-0.43*​	0.36​	-0.05​	0.24​	-0.10​	0.03​	0.05​	-0.18​	-0.54*​	-0.06​	-0.34​	0.33​	-0.01​	​	​	​	​	​	​	​	​	​	​	​	​
Network Burst Duration​	-0.23​	0.14​	-0.20​	0.15​	-0.48*​	-0.37​	-0.56*​	-0.52*​	0.46*​	0.62*​	0.13​	0.43*​	0.34​	0.34​	-0.44*​	-0.34​	-0.68*​	-0.42*​	​	​	​	​	​	​	​	​	​	​
# of Spikes per Network Burst​	0.52*​	0.81*​	0.45*​	0.78*​	0.38​	0.53*​	0.29​	0.49*​	0.08​	-0.16​	-0.20​	0.13​	-0.04​	0.07​	0.50*​	0.57*​	-0.25​	-0.58*​	0.41*​	0.31​	​	​	​	​	​	​	​	​
Mean ISI within Network Burst​	-0.68*​	-0.69*​	-0.59*​	-0.64*​	-0.80*​	-0.78*​	-0.78*​	-0.85*​	0.35​	0.59*​	0.32​	0.19​	0.36​	0.24​	-0.87*​	-0.82*​	-0.35​	0.24​	0.47*​	0.35​	-0.61*​	-0.77*​	​	​	​	​	​	​
# of Electrodes Participating in Burst​	0.40*​	0.65*​	0.28​	0.54*​	0.10​	0.33​	0.11​	0.29​	0.03​	-0.07​	0.19​	0.24​	-0.02​	0.03​	0.37​	0.33​	-0.15​	-0.53*​	0.22​	0.36​	0.68*​	0.79*​	-0.45*​	-0.52*​	​	​	​	​
# of Spikes per Network Burst per Channel​	0.42*​	0.77*​	0.41*​	0.84*​	0.47*​	0.59*​	0.35​	0.57*​	0.05​	-0.23​	-0.41*​	0.09​	-0.08​	0.16​	0.44*​	0.54*​	-0.23​	-0.59*​	0.36​	0.15​	0.87*​	0.90*​	-0.54*​	-0.77*​	0.23​	0.53*​	​	​
Network Burst Percentage​	0.31​	0.00​	0.21​	-0.23​	0.58*​	0.41*​	0.55*​	0.38*​	-0.27​	-0.31​	-0.20​	-0.53*​	-0.53*​	-0.64*​	0.63*​	0.49*​	0.76*​	0.76*​	-0.55*​	-0.43*​	0.10​	-0.08​	-0.60*​	-0.26​	0.03​	-0.20​	0.13​	-0.15​

## Sheet: Supplemental Table 2
Supplemental Table 2. DAMGO [20 µM] ΔΔ Number of Network Burst Correlation vs Baseline Parameters​
Parameter​	Pearson Correlation Coefficient (r) ​
Activity Metrics​	​
Number of Spikes​	-0.58 ​
Mean Firing Rate (Hz)​	-0.58 ​
ISI Coefficient of Variation​	-0.36 ​
Number of Active Electrodes​	-0.21​
Weighted Mean Firing Rate (Hz)​	-0.45​
Electrode Burst Metrics ​	​
Number of Bursts​	-0.6​
Number of Bursting Electrodes​	-0.15​
Burst Duration (sec)​	-0.44​
Number of Spikes per Burst​	-0.41​
Mean ISI within Burst (sec)​	0.04​
Median ISI within Burst (sec)​	0.00​
Median/Mean ISI within Burst​	-0.03​
Inter-Burst Interval (sec)​	-0.05​
IBI Coefficient of Variation ​	0.12​
Burst Percentage​	-0.45​
Network Burst Metrics ​	​
Number of Network Bursts​	-0.72 ​
Network Burst Duration (sec)​	0.44​
Number of Spikes per Network Burst​	0.09​
Mean ISI within Network Burst (sec)​	0.40​
Median ISI within Network Burst (sec)​	0.28​
Median/Mean ISI within Network Burst​	-0.13​
Number of Elecs Participating in Burst​	-0.12​
Number of Spikes per Network Burst per Channel​	0.17​
Network Burst Percentage​	-0.55​
Network IBI Coefficient of Variation​	-0.07​
Network Normalized Duration IQR​	0.45​
Synchrony Metrics and Average Network Burst Metrics​	​
Area Under Normalized Cross-Correlation​	-0.27​
Burst Amplitude Peak (Max Spikes per sec)​	0.15​
Time to Burst Peak (ms)​	-0.29​

## Sheet: Supplemental Table 3
Supplemental Table 3. Positive and Negative Responder Analysis of Electrophysiological Properties Following DAMGO [20 µM] Treatment​
​	Positive Responders vs Vehicle​		Negative Responders vs Vehicle​		Positive Responders vs Negative Responders​
Parameter​	Mean ± SEM​	P Value​	Mean ± SEM​	P Value​	P Value​
Activity Metrics​	​	​	​	​	​
ΔΔ Number of Spikes​	3599.9 ± 848.4​	<0.0001*​	4141.3 ± 971.1​	<0.0001*​	0.2995​
ΔΔ Mean Firing Rate (Hz)​	0.38 ± 0.1​	<0.0001*​	0.43 ± 0.1​	<0.0001*​	0.2995​
ΔΔ ISI Coefficient of Variation​	0.31 ± 0.1​	<0.0001*​	0.18 ± 0.1​	0.0368*​	0.1971​
ΔΔ Number of Active Electrodes​	-0.21 ± 0.2​	0.2447​	-0.02 ± 0.2​	0.9887​	0.3295​
ΔΔ Weighted Mean Firing Rate (Hz)​	0.68 ± 0.2​	<0.0001*​	0.65 ± 0.1​	<0.0001*​	0.9809​
Electrode Burst Metrics ​	​	​	​	​	​
ΔΔ Number of Electrode Bursts​	130.9 ± 36.1​	0.0003*​	114.1 ± 38.8​	0.0028*​	>0.9999​
ΔΔ Number of Bursting Electrodes​	0.9 ± 0.3​	0.0032*​	0.8 ± 0.2​	0.0029*​	0.8141​
ΔΔ Burst Duration (sec)​	0.03 ± 0.01​	0.0038*​	0.1 ± 0.01​	<0.0001*​	0.0999​
ΔΔ Number of Spikes per Burst​	2.28 ± 0.5​	0.0003*​	4.2 ± 1.1​	<0.0001*​	0.0901​
ΔΔ Mean ISI within Burst (sec)​	0.001 ± 0.001​	0.8565​	-0.001 ± 0.001​	0.3127​	0.3684​
ΔΔ Median ISI within Burst (sec)​	0.001 ± 0.001​	0.7581​	-0.001 ± 0.001​	0.2261​	0.2181​
ΔΔ Median/Mean ISI within Burst​	0.01 ± 0.01​	0.6921​	-0.02 ± 0.01​	0.0486*​	0.0616​
ΔΔ Inter-Burst Interval (sec)​	-7.4 ± 7.6​	0.3099​	-19.9 ± 9.2​	0.0832*​	0.299​
ΔΔ IBI Coefficient of Variation ​	-0.02 ± 0.1​	0.9825​	0.01 ± 0.04​	0.9294​	0.7112​
Burst Percentage​	8.04 ± 1.5​	<0.0001*​	6.3 ± 1.1​	<0.0001*​	0.8667​
Network Burst Metrics ​	​	​	​	​	​
ΔΔ Number of Network Bursts​	6.8 ± 1.5​	<0.0001*​	-15.7 ± 4.3​	0.0003*​	<0.0001*​
ΔΔ Network Burst Duration (sec)​	-1.62 ± 0.6​	0.0298*​	-0.03 ± 0.01​	0.4389​	0.0063*​
ΔΔ Number of Spikes per Network Burst​	29.7 ± 26.8​	0.0195*​	200.1 ± 65.9​	<0.0001*​	0.0017*​
ΔΔ Mean ISI within Network Burst (sec)​	-0.01 ± 0.001​	<0.0001*​	-0.01 ± 0.001​	<0.0001*​	0.9809​
ΔΔ Median ISI within Network Burst (sec)​	-0.003 ± 0.001​	<0.0001*​	-0.01 ± 0.001​	<0.0001*​	0.2363​
ΔΔ Median/Mean ISI within Network Burst​	-0.02 ± 0.02​	0.2792​	-0.1 ± 0.01​	<0.0001*​	0.0055*​
ΔΔ Number of Elecs Participating in Burst​	0.2 ± 0.1​	0.3317​	0.7 ± 0.2​	0.0015*​	0.0262*​
ΔΔ Number of Spikes per Network Burst per Channel​	2.04 ± 2.6​	0.0208*​	15.5 ± 4.0​	<0.0001*​	0.0009*​
ΔΔ Network Burst Percentage​	10.99 ± 1.7​	0.0005*​	-2.4 ± 2.4​	0.4813​	0.0001*​
ΔΔ Network IBI Coefficient of Variation​	-0.1 ± 0.1​	0.6283​	-0.3 ± 0.1​	0.0786​	0.3229​
ΔΔ Network Normalized Duration IQR​	0.1 ± 0.1​	0.7415​	0.1 ± 0.1​	0.7894​	0.9404​
Synchrony Metrics and Average Network Burst Metrics​	​	​	​	​	​
ΔΔ Area Under Normalized Cross-Correlation​	0.01 ± 0.003​	<0.0001*​	0.01 ± 0.003​	0.0002*​	0.5806​
ΔΔ Burst Amplitude Peak (Max Spikes per sec)​	-5.07 ± 13.1​	0.5854​	86.5 ± 64.0​	0.0486*​	0.0469*​
ΔΔ Time to Burst Peak (ms)​	21.34 ± 9.2​	0.0604​	-22.1 ± 40.5​	0.3984​	0.0074*​

## Sheet: Supplemental Table 4
Supplemental Table 4. Estimated DAMGO In vivo Exposure Assessment
Concentration (µM)	Species	Reference
200	rabbit	[1]
100	rabbit	[2]
10 - 100	goat	[3]
100	rabbit	[4]
100	rabbit	[5]
5.9e-05	rat	[6]
0.07 - 144.4	rat	[7]
~0.3^	rat	[8]
~1.5#	rat	[8]
~9.7	rat	[8]
100	canine	[9]
5 - 200	rats	[10]
100	canine	[11]
~1.8	sheep	[12]
# unbound in blood, ^unbound in brain
1. Palkovic, B., et al., Contribution of the caudal medullary raphe to opioid induced respiratory depression. Respiratory physiology & neurobiology, 2022. 299: p. 103855.
2. Palkovic, B., et al., Dose-dependent respiratory depression by remifentanil in the rabbit parabrachial nucleus/Kölliker-Fuse complex and preBötzinger complex. Anesthesiology, 2021. 135(4): p. 649.
3. Langer III, T.M., et al., Effects on breathing of agonists to μ-opioid or GABAA receptors dialyzed into the ventral respiratory column of awake and sleeping goats. Respiratory physiology & neurobiology, 2017. 239: p. 10-25.
4. Miller, J.R., et al., A subregion of the parabrachial nucleus partially mediates respiratory rate depression from intravenous remifentanil in young and adult rabbits. Anesthesiology, 2017. 127(3): p. 502.
5. Stucke, A.G., et al., Opioid-induced respiratory depression is only partially mediated by the preBötzinger complex in young and adult rabbits in vivo. Anesthesiology, 2015. 122(6): p. 1288.
6. Levitt, E.S., et al., μ opioid receptor activation hyperpolarizes respiratory controlling Kölliker–Fuse neurons and suppresses post‐inspiratory drive. The Journal of physiology, 2015. 593(19): p. 4453-4469.
7. Lindqvist, A., B. Jansson, and M. Hammarlund-Udenaes, Quantitative analysis of the opioid peptide DAMGO in rat plasma and microdialysis samples using liquid chromatography–tandem mass spectrometry. Journal of Chromatography B, 2012. 900: p. 11-17.
8. Lindqvist, A., et al., Enhanced brain delivery of the opioid peptide DAMGO in glutathione pegylated liposomes: a microdialysis study. Molecular pharmaceutics, 2013. 10(5): p. 1533-1541.
9. Prkic, I., et al., Pontine μ-opioid receptors mediate bradypnea caused by intravenous remifentanil infusions at clinically relevant concentrations in dogs. Journal of neurophysiology, 2012. 108(9): p. 2430-2441.
10. Montandon, G., et al., PreBötzinger complex neurokinin-1 receptor-expressing neurons mediate opioid-induced respiratory depression. Journal of Neuroscience, 2011. 31(4): p. 1292-1301.
11. Mustapic, S., et al., Clinically relevant infusion rates of μ-opioid agonist remifentanil cause bradypnea in decerebrate dogs but not via direct effects in the pre-Bötzinger complex region. Journal of neurophysiology, 2010. 103(1): p. 409-418.
12. Szeto, H.H., et al., In vivo pharmacokinetics of selective μ-opioid peptide agonists. The Journal of pharmacology and experimental therapeutics, 2001. 298(1): p. 57-61.

## Sheet: Supplemental Table 5
Supplemental Table 5. Principal components factor loading values for select MEA parameters analyzed
Parameter	PC1	PC2	PC3
Median ISI within Network Burst - Avg (sec)	0.770405	-0.120402	0.160459
Mean ISI within Network Burst - Avg (sec)	0.761141	-0.284564	0.295504
Median/Mean ISI within Network Burst - Avg	0.755036	0.287495	-0.221161
Network IBI Coefficient of Variation	0.559606	-0.175737	-0.174114
Mean ISI within Burst - Avg (sec)	0.516649	0.0849753	-0.677581
Median ISI within Burst - Avg (sec)	0.430545	0.131247	-0.774256
Inter-Burst Interval - Avg (sec)	0.328593	-0.352937	-0.473679
Number of Network Bursts	0.297788	0.859012	-0.0911757
Median/Mean ISI within Burst - Avg	0.257446	0.323942	-0.647986
IBI Coefficient of Variation - Avg	0.206149	-0.481406	-0.49677
Time to Burst Peak (ms)	0.20386	0.454918	0.392449
Network Burst Percentage	0.0833891	0.675612	-0.33072
Network Burst Duration - Avg (sec)	0.0209898	-0.446532	-0.394264
Number of Active Electrodes	-0.174402	-0.263283	-0.231838
ISI Coefficient of Variation - Avg	-0.347256	0.190523	-0.166195
Burst Frequency - Avg (Hz)	-0.414687	0.697903	-0.0922166
Burst Peak (Max Spikes per sec)	-0.474405	-0.417921	-0.0362058
Number of Bursting Electrodes	-0.538471	-0.335451	-0.179331
Burst Duration - Avg (sec)	-0.682125	-0.265399	-0.192755
Number of Elecs Participating in Burst - Avg	-0.703918	-0.14397	0.141871
Number of Bursts	-0.74531	0.378742	-0.143052
Area Under Normalized Cross-Correlation	-0.753776	0.0724196	0.185014
Weighted Mean Firing Rate (Hz)	-0.767344	0.46407	-0.19
Number of Spikes per Network Burst - Avg	-0.798855	-0.310262	-0.245797
Number of Spikes per Burst - Avg	-0.821136	-0.322284	-0.0320619
Burst Percentage - Avg	-0.821362	0.340345	0.0767634
Number of Spikes per Network Burst per Channel - Avg	-0.823564	-0.278541	-0.295713
Number of Spikes	-0.823794	0.357452	-0.254082
Parameters sorted by descending PC1 loading value.

## Sheet: Raw Data Plate 0 T0
AxIS Spike File	C:\Users\Maestro Pro\Desktop\Carlos\123-7528\121924 D22\121924 D22(000)(000).spk
File Type	48-well
Analysis Start	0
Analysis End	600
Active Electrode Criterion (spks/min)	5
Minimum Covered Resistance (kOhms)	11
Remove Coincident Artifacts	FALSE
Electrode Burst Settings
Algorithm	ISI Threshold
Min # of Spikes	5
Max ISI (ms)	100
Network Burst Settings
Algorithm	Envelope
Threshold Factor	1.25
Min IBI (ms)	100
Burst Inclusion (%)	75
Min # of Electrodes (%)	35
Synchrony Settings
Synchrony Window	20
Average Network Burst Analysis Settings
Number of network bursts vary by well
Network Burst Window Start (ms)	0
Network Burst Window End (ms)	500
Bin Size (ms)	1
Well Averages	A1	A2	A3	A4	A5	A6	A7	A8	B1	B2	B3	B4	B5	B6	B7	B8	C1	C2	C3	C4	C5	C6	C7	C8	D1	D2	D3	D4	D5	D6	D7	D8	E1	E2	E3	E4	E5	E6	E7	E8	F1	F2	F3	F4	F5	F6	F7	F8
Treatment/ID	Blank	Blank	Blank	Blank	Blank	BIC [200 µM]	BIC [200 µM]	Blank	Media	Media	Blank	Blank	Blank	BIC [200 µM]	VEH 0.1% (N)	VEH 0.1% (N)	Media	VEH 0.1% (N)	Blank	Blank	Blank	VEH 0.1%	VEH 0.1%	VEH 0.1%	Blank	DAMGO [2.5 µM]	Blank	DAMGO [5 µM]	DAMGO [10 µM]	DAMGO [10 µM]	DAMGO [20 µM]	DAMGO [20 µM]	DAMGO [2.5 µM]	DAMGO [2.5 µM]	DAMGO [5 µM]	DAMGO [5 µM]	DAMGO [10 µM]	DAMGO [10 µM]	DAMGO [20 µM]	Blank	DAMGO [2.5 µM]	DAMGO [2.5 µM]	DAMGO [5 µM]	DAMGO [5 µM]	DAMGO [10 µM]	DAMGO [10 µM]	DAMGO [20 µM]	DAMGO [20 µM]
Activity Metrics
Number of Spikes	1369	5811	2599	7660	1615	3137	12463	5678	6055	10402	2962	7022	5585	10112	8157	8518	5483	6848	8020	10620	4009	14815	31652	11123	6063	5893	6755	17029	7318	10141	6214	9276	10344	17037	5519	8124	19937	13454	28403	4631	5863	14225	19582	22326	33782	21084	15200	18030
Mean Firing Rate (Hz)	0.142604	0.605313	0.270729	0.797917	0.168229	0.326771	1.29823	0.591458	0.630729	1.08354	0.308542	0.731458	0.581771	1.05333	0.849688	0.887292	0.571146	0.713333	0.835417	1.10625	0.417604	1.54323	3.29708	1.15865	0.631563	0.613854	0.703646	1.77385	0.762292	1.05635	0.647292	0.96625	1.0775	1.77469	0.574896	0.84625	2.07677	1.40146	2.95865	0.482396	0.610729	1.48177	2.03979	2.32563	3.51896	2.19625	1.58333	1.87813
ISI Coefficient of Variation - Avg	1.54485	2.7625	2.37042	1.93835	2.3827	1.46309	1.9992	2.60502	2.98543	2.30498	4.11732	2.06024	2.04958	1.95598	1.79019	2.82719	2.41369	2.16386	1.85267	2.07425	2.19774	1.51454	1.4751	2.22872	2.68796	2.36257	2.03681	2.08102	1.86066	1.73622	1.55253	2.95301	1.97378	1.90979	2.1447	2.6762	1.74859	2.0488	2.20203	2.00976	2.91155	1.53632	1.95849	2.01187	1.91458	2.16821	2.13172	1.70304
Number of Active Electrodes	2	8	7	8	4	11	11	10	8	8	5	9	10	13	8	10	9	10	9	10	5	15	16	10	8	7	10	15	12	11	8	11	14	15	8	9	14	13	16	6	7	14	12	14	16	14	10	12
Weighted Mean Firing Rate (Hz)	0.991667	1.20812	0.607381	1.57979	0.6125	0.463485	1.88576	0.941	1.24021	2.14854	0.949667	1.29093	0.926833	1.29218	1.67896	1.4135	1.00278	1.132	1.47389	1.76067	1.31233	1.64611	3.29708	1.85067	1.25021	1.39643	1.1105	1.88867	1.00583	1.52273	1.28104	1.40212	1.2244	1.88778	1.13958	1.48944	2.36655	1.72346	2.95865	1.27889	1.37381	1.69155	2.71931	2.65714	3.51896	2.50012	2.53133	2.50292
Electrode Burst Metrics
Number of Bursts	7	175	45	207	11	22	383	92	44	514	52	193	203	321	205	321	28	66	109	288	47	361	1121	250	122	57	121	266	126	238	105	206	140	344	153	173	438	368	934	123	210	297	595	505	1071	734	612	469
Number of Bursting Electrodes	2	5	3	5	4	5	8	8	5	6	2	8	3	9	5	7	4	6	5	5	4	11	12	5	3	6	8	11	9	8	6	10	11	9	4	7	12	9	15	4	5	10	11	14	14	14	9	11
Burst Duration - Avg (sec)	0.24635	0.309916	0.18958	0.240663	0.262128	0.231427	0.322516	0.320767	0.250676	0.257829	0.34373	0.345069	0.345212	0.234337	0.285532	0.301756	0.233429	0.248768	0.286231	0.262884	0.205847	0.316765	0.418322	0.337158	0.302357	0.361145	0.258848	0.30472	0.374916	0.256382	0.207053	0.232269	0.266801	0.306484	0.31329	0.332398	0.272892	0.315522	0.37916	0.219602	0.393288	0.296381	0.319415	0.32024	0.398776	0.274039	0.294826	0.291505
Burst Duration - Std (sec)	0.197014	0.05823	0.042488	0.067634	0.108385	0.079613	0.150444	0.090333	0.112534	0.042145	0.097821	0.118338	0.129136	0.071878	0.065908	0.112861	0.05637	0.090038	0.118814	0.03224	0.081445	0.231155	0.292096	0.087228	0.031055	0.308249	0.125046	0.094884	0.347883	0.061391	0.097031	0.094592	0.125507	0.093908	0.097992	0.247443	0.061062	0.101832	0.123985	0.070444	0.221431	0.070032	0.092958	0.14577	0.223429	0.104654	0.132332	0.104145
Number of Spikes per Burst - Avg	10.2083	7.10798	7.86431	6.33657	6.66667	6.15714	9.76951	7.96348	8.08657	6.2309	6.53922	10.3272	7.53224	6.90459	7.84588	7.30398	6.78409	7.05423	8.24777	5.9508	7.51705	8.44743	17.1772	11.965	6.43379	12.982	8.68114	7.64492	11.8482	8.68681	8.36793	7.29177	8.76445	7.6194	7.56741	8.32474	8.39834	11.2003	14.4179	6.66192	11.3227	8.07832	10.7233	11.4903	13.9155	8.51637	8.75784	10.0576
Number of Spikes per Burst - Std	6.42289	0.762266	1.902	1.52003	1.41421	1.45107	3.5012	1.79258	2.56445	1.20034	2.17678	4.18603	1.5415	1.05961	1.97994	2.96178	0.881689	1.72445	2.55378	0.967819	4.3512	6.64421	23.3566	7.32017	0.151329	13.5493	4.50135	1.72616	10.9367	3.12369	4.12233	1.88526	4.17102	3.31711	2.14859	5.27305	2.98338	4.95942	5.28916	2.71379	5.33908	1.73408	3.34978	7.89716	7.97853	3.55975	3.6085	5.60414
Mean ISI within Burst - Avg (sec)	0.025832	0.05214	0.029309	0.046744	0.048036	0.046277	0.039576	0.051447	0.039728	0.051752	0.064916	0.046596	0.054707	0.041138	0.046587	0.049008	0.041535	0.04495	0.044712	0.05541	0.034833	0.045063	0.038007	0.04136	0.056189	0.036457	0.039096	0.051487	0.038183	0.041356	0.030978	0.038403	0.039233	0.052308	0.052244	0.048964	0.042463	0.037676	0.038378	0.042463	0.039045	0.046406	0.039399	0.039457	0.03973	0.040394	0.043016	0.042416
Mean ISI within Burst - Std (sec)	0.003982	0.009229	0.004558	0.008942	0.021485	0.019411	0.008201	0.023218	0.008789	0.01201	0.005266	0.013623	0.014692	0.013023	0.004178	0.011167	0.006934	0.014085	0.015531	0.009568	0.006678	0.01062	0.010788	0.01345	0.00599	0.01303	0.009263	0.012692	0.008962	0.00684	0.010451	0.013202	0.012058	0.013168	0.015145	0.013316	0.008655	0.009472	0.00633	0.006975	0.009437	0.007648	0.005031	0.010394	0.007758	0.0078	0.013619	0.012053
Median ISI within Burst - Avg (sec)	0.018178	0.049891	0.024713	0.044112	0.044802	0.04852	0.037413	0.049149	0.037564	0.053633	0.062806	0.042688	0.053926	0.037739	0.045299	0.049637	0.039028	0.044721	0.04389	0.056279	0.026005	0.043744	0.035708	0.03938	0.055617	0.027625	0.033916	0.049824	0.036404	0.037322	0.026534	0.037575	0.037404	0.050894	0.046618	0.047992	0.040226	0.033684	0.034751	0.039815	0.036417	0.045566	0.034992	0.036621	0.036972	0.03737	0.040421	0.039316
Median ISI within Burst - Std (sec)	0.001798	0.012083	0.0042	0.011692	0.023207	0.022788	0.008024	0.027883	0.010686	0.015792	0.00248	0.01426	0.015235	0.014619	0.003934	0.015766	0.008043	0.015692	0.015907	0.012134	0.006863	0.014055	0.012889	0.016341	0.006177	0.018765	0.01296	0.01472	0.009341	0.008305	0.013355	0.01487	0.013702	0.017367	0.020691	0.011786	0.010474	0.012572	0.008963	0.009303	0.010325	0.008118	0.007101	0.011877	0.009474	0.00889	0.015031	0.011793
Median/Mean ISI within Burst - Avg	0.707868	0.942908	0.842208	0.928601	0.89939	1.03589	0.934633	0.909031	0.921151	1.01774	0.967821	0.875213	0.980123	0.897164	0.96056	0.991789	0.932926	0.984603	0.962866	1.00507	0.744652	0.959585	0.898056	0.899936	0.984813	0.697026	0.838436	0.935901	0.948899	0.868465	0.821703	0.963297	0.909702	0.938375	0.862263	0.983127	0.928189	0.862434	0.866052	0.923985	0.922811	0.967348	0.861698	0.892924	0.896881	0.895976	0.917368	0.902731
Median/Mean ISI within Burst - Std	0.035189	0.07786	0.029745	0.098052	0.110924	0.124588	0.074662	0.118941	0.057093	0.074122	0.038554	0.091064	0.026941	0.075999	0.041917	0.092025	0.098135	0.065716	0.055088	0.072193	0.11116	0.102649	0.147268	0.135859	0.015933	0.254238	0.142819	0.072494	0.077294	0.098925	0.188584	0.122356	0.09536	0.133746	0.155026	0.080097	0.085089	0.118064	0.090476	0.073703	0.035573	0.039861	0.082268	0.109815	0.067938	0.104076	0.070626	0.066512
Inter-Burst Interval - Avg (sec)	176.586	30.8443	81.6242	57.7623	213.618	144.067	25.3506	69.7845	64.3287	42.8581	9.97492	101.358	18.3998	64.9527	19.5302	124.486	142.138	71.694	112.87	28.6418	13.6152	70.1108	4.48199	84.1371	16.1016	40.4811	188.084	51.0956	221.663	45.1188	36.1712	114.183	66.5065	93.5819	136.776	126.141	30.0196	87.7028	38.2694	23.3241	110.726	48.5667	39.0588	82.3741	23.9033	55.7944	52.7892	82.9256
Inter-Burst Interval - Std (sec)	49.8323	19.6164	99.2609	89.308	53.9573	97.0026	27.2937	56.645	40.4696	65.7285	0	129.004	20.6504	83.8815	18.1414	180.551	143.751	70.4035	152.228	31.6758	0	84.5196	3.55817	100.39	8.8152	40.5018	174.976	72.4074	236.072	21.9127	33.2579	94.3609	53.3345	122.115	222.485	159.268	27.744	125.879	43.9083	15.8529	128.939	74.8355	53.1117	119.474	29.8668	50.3235	74.7414	122.19
Burst Frequency - Avg (Hz)	0.005833	0.058333	0.025	0.069	0.004583	0.007333	0.079792	0.019167	0.014667	0.142778	0.043333	0.040208	0.112778	0.059444	0.068333	0.076429	0.011667	0.018333	0.036333	0.096	0.019583	0.054697	0.155694	0.083333	0.067778	0.015833	0.025208	0.040303	0.023333	0.049583	0.029167	0.034333	0.021212	0.063704	0.06375	0.04119	0.060833	0.068148	0.103778	0.05125	0.07	0.0495	0.090152	0.060119	0.1275	0.087381	0.113333	0.071061
Burst Frequency - Std (Hz)	0.001179	0.088537	0.018559	0.098225	0.002097	0.008944	0.112794	0.027832	0.015429	0.205566	0.058926	0.048993	0.140834	0.110384	0.063814	0.087377	0.016667	0.01354	0.039218	0.185879	0.035833	0.071363	0.173904	0.112355	0.048829	0.033891	0.044645	0.039971	0.038532	0.107514	0.039829	0.053201	0.024234	0.13241	0.077345	0.078006	0.07385	0.075556	0.132838	0.066142	0.11326	0.056103	0.125296	0.086131	0.177247	0.142126	0.146477	0.074331
IBI Coefficient of Variation - Avg	0.436647	2.27323	0.829646	1.32023	0.657782	1.30453	1.56508	0.868922	1.3438	1.70747	4.73721	1.1479	2.15488	1.62492	1.94991	1.58616	1.13981	1.24076	1.21376	1.36006	0.752014	0.987341	1.0391	1.47031	2.52458	1.15678	1.34891	1.10101	1.61111	1.06513	1.13887	1.10515	1.37895	1.39667	1.20686	1.65164	1.47949	2.31729	1.32181	1.43036	2.83903	1.47484	1.1602	1.21498	1.23756	1.06839	1.30891	1.46049
IBI Coefficient of Variation - Std	0.603734	1.36996	0.742035	0.729746	0.525263	0	0.884381	0.577823	0.240267	0.960959	0	0.5086	2.25718	0.624884	0.934386	0.550788	0	0.649374	0.227135	0.697505	0	0.296216	0.327504	1.18779	0.385948	0	0.484141	0.27463	1.79841	0.182197	0.192207	0.901224	0.615324	0.546218	0.204227	0.43846	0.460472	1.73527	0.826684	0.253774	2.18672	0.666704	0.558042	0.759689	0.674793	0.381843	0.785719	0.293988
Burst Percentage - Avg	4.48661	7.13633	6.09025	5.22955	1.95479	3.21668	11.1219	7.21606	2.42359	9.97033	1.73198	10.177	6.26066	8.036	6.66615	13.8971	1.03555	2.91566	5.55334	4.19119	1.77981	11.956	22.5454	5.68793	4.8424	1.99959	9.27759	8.55044	9.77322	6.49363	3.64186	8.28198	7.67479	7.29724	5.81281	7.12753	12.0382	14.7262	30.2348	9.10547	13.9074	9.41473	20.4401	19.0054	29.4358	18.426	18.7799	17.3149
Burst Percentage - Std	13.9655	10.5575	12.1625	11.6175	3.64763	7.98437	16.6824	13.1361	3.75206	20.4665	6.24522	14.4658	16.3904	11.6814	11.3491	20.7566	2.16226	4.79955	9.8862	11.2223	5.04317	16.744	27.3274	9.27504	9.48305	3.73849	12.8373	8.79944	16.1356	10.5331	6.18161	10.9702	7.44437	15.611	13.6929	20.3442	13.2725	21.1097	21.3727	13.649	25.7151	11.5924	16.7226	25.8742	21.4322	22.4175	19.4831	18.3956
Network Burst Metrics
Number of Network Bursts	3	15	3	35	3	4	27	27	5	46	2	36	8	51	19	41	12	12	32	54	1	67	43	23	14	12	16	24	6	42	13	27	23	50	15	39	45	55	30	8	7	28	30	44	37	33	33	21
Network Burst Frequency	0.005	0.025	0.005	0.058333	0.005	0.006667	0.045	0.045	0.008333	0.076667	0.003333	0.06	0.013333	0.085	0.031667	0.068333	0.02	0.02	0.053333	0.09	0.001667	0.111667	0.071667	0.038333	0.023333	0.02	0.026667	0.04	0.01	0.07	0.021667	0.045	0.038333	0.083333	0.025	0.065	0.075	0.091667	0.05	0.013333	0.011667	0.046667	0.05	0.073333	0.061667	0.055	0.055	0.035
Network Burst Duration - Avg (sec)	3.72768	15.1393	8.15995	3.23639	4.20288	5.39498	6.15372	3.42949	22.4981	5.26149	43.3541	3.27095	3.14012	3.38139	10.6917	3.95815	8.4874	4.05895	4.36058	5.34249	5.54248	3.55988	3.12441	9.71223	6.54805	4.75514	2.96945	6.75755	11.8999	4.09693	2.87308	5.4139	6.61865	3.78495	5.5464	4.84636	2.02123	1.70472	2.14518	5.25583	10.9904	6.57828	3.0703	2.14139	2.04361	2.55492	2.41112	4.54872
Network Burst Duration - Std (sec)	1.68663	23.3679	0.668738	4.32984	2.63859	3.4667	5.31725	2.47901	16.2626	4.06542	8.65832	2.05742	1.44866	2.04551	9.42623	3.15353	4.66899	2.34311	2.47376	3.87549		1.91503	2.18719	7.44833	5.00891	3.14671	1.53642	4.76908	11.744	2.80073	1.71738	5.81263	7.48833	2.85638	4.38439	10.65	1.9415	1.41889	1.36123	1.55937	11.1816	7.99304	3.88127	1.67125	1.14206	2.00469	1.28686	3.80732
Number of Spikes per Network Burst - Avg	53.3333	240.867	137.667	71.0286	55	87.5	222.37	76.7037	406.2	143.696	603	74.8056	61.125	89.2941	254.316	103.537	140.167	89.5833	94.4062	131.148	99	120.94	232.279	261.696	108.643	85.5	82.125	262.167	347.167	106.976	57.6923	149.148	194.478	151.32	104.867	111.795	128.911	91.3818	275.7	102.25	325.143	270.393	222.667	194.705	302.162	190.879	150.909	349.048
Number of Spikes per Network Burst - Std	4.6188	377.099	7.50555	96.6307	9.16515	60.2356	204.222	59.4247	253.262	106.97	26.8701	64.965	35.126	59.1788	240.329	87.1008	65.5908	57.2196	58.2773	93.5098		65.2015	211.548	170.802	83.4668	55.8561	90.2115	172.948	350.762	80.6103	44.6941	144.74	192.65	140.346	83.5873	259.052	118.152	100.129	306.069	50.9727	421.567	367.391	277.142	175.377	240.798	183.649	104.653	204.752
Mean ISI within Network Burst - Avg (sec)	0.071176	0.063261	0.05998	0.047122	0.075158	0.06853	0.029994	0.047492	0.054028	0.037071	0.071767	0.047515	0.054451	0.039142	0.044467	0.041356	0.059769	0.051324	0.047632	0.041212	0.056556	0.029698	0.013875	0.03588	0.060882	0.059028	0.048209	0.025	0.041627	0.039016	0.053939	0.036285	0.034725	0.025944	0.0576	0.045322	0.015919	0.020605	0.009767	0.057756	0.049341	0.026104	0.014591	0.012141	0.007904	0.015287	0.018239	0.012389
Mean ISI within Network Burst - Std (sec)	0.029916	0.007892	0.00779	0.008263	0.036613	0.018282	0.005248	0.009288	0.009886	0.005905	0.011179	0.008605	0.014132	0.005947	0.006875	0.007352	0.010648	0.015204	0.007234	0.003556		0.003596	0.001714	0.007694	0.007101	0.012843	0.013103	0.005028	0.01157	0.008335	0.009588	0.007326	0.00858	0.003087	0.013201	0.0056	0.003233	0.004625	0.002545	0.020277	0.014517	0.003763	0.003028	0.002188	0.002017	0.003107	0.004914	0.003421
Median ISI within Network Burst - Avg (sec)	0.027093	0.045096	0.02436	0.033313	0.032747	0.04133	0.021068	0.030695	0.03536	0.028591	0.05488	0.033167	0.036275	0.028523	0.030206	0.030285	0.04002	0.037433	0.03607	0.02941	0.01636	0.02283	0.010015	0.025438	0.048354	0.04353	0.033502	0.017587	0.0311	0.027541	0.034206	0.025093	0.023511	0.019389	0.043408	0.03463	0.009331	0.012669	0.005595	0.03504	0.032046	0.017353	0.008892	0.007537	0.004722	0.010215	0.011047	0.005731
Median ISI within Network Burst - Std (sec)	0.011662	0.009128	0.009538	0.008014	0.01538	0.013349	0.005059	0.009699	0.013835	0.005564	0.004412	0.008119	0.011038	0.006393	0.006507	0.007318	0.012863	0.013745	0.007937	0.003372		0.003635	0.001707	0.008164	0.007177	0.012599	0.012722	0.005	0.012879	0.007804	0.010114	0.008079	0.008051	0.002854	0.012634	0.004624	0.003046	0.004063	0.002201	0.017408	0.01069	0.003758	0.003113	0.002491	0.00194	0.003432	0.004938	0.002602
Median/Mean ISI within Network Burst - Avg	0.382317	0.710229	0.396292	0.704123	0.446497	0.595411	0.691909	0.636673	0.631325	0.768209	0.769238	0.692402	0.661713	0.72187	0.675431	0.728034	0.6545	0.704279	0.751783	0.714023	0.289271	0.7664	0.718598	0.686335	0.794201	0.720496	0.65999	0.688758	0.737671	0.691855	0.623365	0.672764	0.657856	0.746583	0.744495	0.767264	0.574611	0.606072	0.548538	0.583827	0.648633	0.659878	0.593885	0.606624	0.573228	0.648896	0.577952	0.451052
Median/Mean ISI within Network Burst - Std	0.029569	0.095496	0.115948	0.102818	0.113267	0.038489	0.089203	0.13985	0.16765	0.066319	0.058344	0.131775	0.077954	0.098459	0.074934	0.090404	0.111306	0.111788	0.107372	0.061092		0.063115	0.08461	0.128487	0.079127	0.099793	0.162337	0.107936	0.149163	0.116708	0.112532	0.1271	0.14116	0.060485	0.12756	0.080468	0.094824	0.101473	0.11478	0.11738	0.066477	0.068856	0.123888	0.129316	0.125529	0.125882	0.134854	0.124552
Number of Elecs Participating in Burst - Avg	8.66667	7.2	10	7.37143	6.66667	11.5	9	8.2963	10	8.45652	8.5	7.25	8	9.96078	8.84211	7.90244	9.75	9.16667	8.03125	8.94444	9	11.6866	12	9.65217	7.92857	7.41667	8.25	13.3333	10.8333	9.92857	7.69231	9.37037	12.9565	11.42	8.4	7.02564	11.6444	8.76364	14.5	6.5	7.71429	12.6429	10.2333	12.1818	14.8649	12.8788	9.21212	10.9524
Number of Elecs Participating in Burst - Std	2.3094	1.20712	1.73205	1.35225	0.57735	2.64575	1.81871	2.18059	1.58114	1.27726	0.707107	1.64534	1.19523	2.42455	1.86378	1.59381	1.13818	1.52753	1.20441	1.49738		2.08319	1.87718	1.46501	1.68543	1.1645	2.20605	1.6594	3.0605	1.87919	1.37747	1.9245	1.91829	2.61932	1.54919	1.58092	2.13367	1.57484	1.07479	0.534522	2.13809	1.39348	0.971431	1.68816	0.751375	1.98049	1.2688	1.2836
Number of Spikes per Network Burst per Channel - Avg	6.4	28.8069	13.9924	8.57824	8.35714	7.0375	22.3728	8.46597	40.4069	16.1	71.3194	9.75192	7.45585	8.3871	25.6325	12.1263	13.9652	9.42547	11.313	13.8214	11	9.97649	18.1026	25.9212	12.7788	11.0166	8.65142	18.8001	26.7727	10.12	7.09414	14.7099	13.738	12.3461	11.5309	12.5299	10.2129	9.79302	18.2762	15.372	35.8155	19.511	20.1902	15.1188	19.8651	13.8152	15.7318	30.6505
Number of Spikes per Network Burst per Channel - Std	1.38564	39.3862	1.98084	9.20611	2.04415	3.47015	17.1176	3.87053	26.7085	10.3192	9.09418	5.70112	3.3772	3.71263	19.3141	8.43042	5.99144	5.17439	5.47295	8.4121		4.18916	13.5192	15.392	7.29836	5.76632	6.19827	11.1648	25.1484	5.77776	4.2817	13.0183	12.244	8.58948	6.77294	20.3088	7.07355	7.55158	18.7699	6.68882	41.4828	22.8194	22.4648	11.5188	14.8197	10.7916	9.18499	16.0167
Network Burst Percentage	11.6874	62.1752	15.8907	32.4543	10.2167	11.1572	48.1746	36.4741	33.5425	63.5455	40.7157	38.3509	8.75559	45.0356	59.2375	49.8356	30.6766	15.698	37.6683	66.6855	2.46944	54.6946	31.5557	54.1131	25.0866	17.4105	19.4523	36.9487	28.4641	44.3053	12.0695	43.4131	43.2425	44.4092	28.5015	53.6681	29.0967	37.3569	29.1202	17.6636	38.8197	53.2232	34.113	38.3723	33.0945	29.8757	32.7632	40.6545
Network IBI Coefficient of Variation	0.010008	1.40578	0.012108	0.988346	0.044542	0.060405	1.3819	1.12721	0.775027	1.82115		0.917603	0.889255	1.0347	1.2245	1.28772	1.51623	1.30467	1.04223	1.30103		0.8341	1.10767	0.944842	1.2614	1.35024	0.823241	1.10604	0.865353	1.21285	1.19978	0.865081	1.2086	1.12179	0.720234	1.45289	1.77727	4.03489	2.0381	0.668226	1.05157	1.58502	1.5373	1.6185	1.35332	1.20289	1.39516	1.40851
Network Normalized Duration IQR		0.620574		0.59727		0.511328	0.943284	0.75846	0.208162	0.905681		1.05097	0.706508	0.976782	0.396563	0.866015	0.316713	0.518972	1.0618	0.852436		0.840293	1.20742	0.754444	0.582098	0.405337	0.660209	0.760548	0.097962	0.945687	1.5361	0.903733	0.898131	0.821422	0.645402	1.14146	0.77586	0.409625	0.395409	0.253975	0.359264	0.329849	0.225172	0.304142	0.146731	0.321219	0.288274	1.2002
Synchrony Metrics
Area Under Normalized Cross-Correlation	0.003606	0.006528	0.010189	0.006694	0.004836	0.007215	0.015613	0.018818	0.012356	0.007302	0.002725	0.013389	0.004077	0.010798	0.010658	0.005258	0.008951	0.01115	0.009842	0.006027	0.007847	0.011101	0.020998	0.018346	0.00699	0.007245	0.015102	0.025366	0.024402	0.019458	0.008296	0.017782	0.024338	0.012637	0.004677	0.005498	0.028819	0.032702	0.092195	0.002945	0.005561	0.024284	0.040005	0.056529	0.077823	0.023874	0.030588	0.048885
Area Under Cross-Correlation	0.001125	0.014361	0.007042	0.025556	0.001764	0.005861	0.093528	0.029222	0.021958	0.049556	0.004181	0.036958	0.011681	0.050722	0.045681	0.033514	0.015	0.024306	0.031403	0.044583	0.007431	0.096722	0.5285	0.069444	0.015458	0.0165	0.035861	0.169111	0.048569	0.068778	0.01775	0.059958	0.085875	0.130889	0.013847	0.025736	0.265153	0.163417	1.09642	0.009722	0.018861	0.149972	0.381097	0.554111	1.19508	0.310542	0.192514	0.450625
Full Width at Half Height of Normalized Cross-Correlation	52	112	64	142	42	147	127	64	81	150	47	140	95	134	100	204	144	177	135	226	98	321	256	134	86	137	59	148	34	161	143	108	192	184	71	85	217	156	115	78	99	221	159	94	124	160	109	114
Full Width at Half Height of Cross-Correlation	76	770	254	952	63	450	999	533	702	998	237	932	715	989	914	992	711	872	956	1000	364	1000	1000	999	691	811	536	1000	661	950	844	952	990	1000	685	928	1000	834	808	599	874	1000	1000	689	1000	1000	1000	705
Synchrony Index
Kreuz SPIKE Distance
Average Network Burst Metrics
Start Electrode	24	44	11	21	13	22	43	43	32	33	21	21	22	23	44	24	32	22	12	31	14	12	41	33	11	11	31	12	12	33	33	31	32	14	33	14	34	24	11	12	12	21	23	41	13	32	11	32
Percent Bursts with Start Electrode	100	66.6667	33.3333	34.2857	66.6667	25	25.9259	25.9259	40	36.9565	50	25	37.5	31.3725	47.3684	34.1463	33.3333	33.3333	25	33.3333	100	23.8806	23.2558	47.8261	50	25	50	16.6667	16.6667	26.1905	61.5385	22.2222	26.087	32	26.6667	20.5128	31.1111	25.4545	30	50	28.5714	28.5714	43.3333	25	32.4324	18.1818	42.4242	28.5714
Burst Peak (Max Spikes per sec)	333.333	200	333.333	114.286	333.333	500	148.148	148.148	400	130.435	500	83.3333	250	137.255	157.895	146.341	166.667	333.333	125	111.111	1000	119.403	209.302	173.913	214.286	250	187.5	333.333	333.333	119.048	153.846	111.111	173.913	140	133.333	102.564	177.778	163.636	233.333	250	285.714	142.857	300	250	378.378	212.121	212.121	285.714
Time to Burst Peak (ms)	51.5	336.5	145.5	368.5	348.5	276.5	338.5	427.5	318.5	370.5	82.5	73.5	154.5	149.5	224.5	20.5	315.5	310.5	110.5	126.5	144.5	342.5	306.5	187.5	96.5	450.5	385.5	458.5	141.5	247.5	253.5	164.5	134.5	323.5	150.5	233.5	422.5	414.5	418.5	365.5	105.5	50.5	480.5	432.5	473.5	495.5	497.5	338.5
Viability Metrics
Resistance - Avg (kOhms)
Resistance - Std (kOhms)
Number of Covered Electrodes
Weighted Mean Resistance (kOhms)

## Sheet: Raw Data Plate 0 T1
AxIS Spike File	C:\Users\Maestro Pro\Desktop\Carlos\123-7528\121924 D22\121924 D22(006)(000).spk
File Type	48-well
Analysis Start	0
Analysis End	600
Active Electrode Criterion (spks/min)	5
Minimum Covered Resistance (kOhms)	11
Remove Coincident Artifacts	FALSE
Electrode Burst Settings
Algorithm	ISI Threshold
Min # of Spikes	5
Max ISI (ms)	100
Network Burst Settings
Algorithm	Envelope
Threshold Factor	1.25
Min IBI (ms)	100
Burst Inclusion (%)	75
Min # of Electrodes (%)	35
Synchrony Settings
Synchrony Window	20
Average Network Burst Analysis Settings
Number of network bursts vary by well
Network Burst Window Start (ms)	0
Network Burst Window End (ms)	500
Bin Size (ms)	1
Well Averages	A1	A2	A3	A4	A5	A6	A7	A8	B1	B2	B3	B4	B5	B6	B7	B8	C1	C2	C3	C4	C5	C6	C7	C8	D1	D2	D3	D4	D5	D6	D7	D8	E1	E2	E3	E4	E5	E6	E7	E8	F1	F2	F3	F4	F5	F6	F7	F8
Treatment/ID	Blank	Blank	Blank	Blank	Blank	BIC [200 µM]	BIC [200 µM]	Blank	Media	Media	Blank	Blank	Blank	BIC [200 µM]	VEH 0.1% (N)	VEH 0.1% (N)	Media	VEH 0.1% (N)	Blank	Blank	Blank	VEH 0.1%	VEH 0.1%	VEH 0.1%	Blank	DAMGO [2.5 µM]	Blank	DAMGO [5 µM]	DAMGO [10 µM]	DAMGO [10 µM]	DAMGO [20 µM]	DAMGO [20 µM]	DAMGO [2.5 µM]	DAMGO [2.5 µM]	DAMGO [5 µM]	DAMGO [5 µM]	DAMGO [10 µM]	DAMGO [10 µM]	DAMGO [20 µM]	Blank	DAMGO [2.5 µM]	DAMGO [2.5 µM]	DAMGO [5 µM]	DAMGO [5 µM]	DAMGO [10 µM]	DAMGO [10 µM]	DAMGO [20 µM]	DAMGO [20 µM]
Activity Metrics
Number of Spikes	2770	4296	3596	9730	2091	1172	3683	6518	5746	15725	1110	7456	5624	3765	9862	14083	6431	6827	8542	9348	3872	15264	32668	12407	6167	6572	7890	16563	9409	13348	8101	10728	15790	17087	7342	9402	24287	13678	36155	5138	7717	23345	28634	30623	40164	25012	18669	29617
Mean Firing Rate (Hz)	0.288542	0.4475	0.374583	1.01354	0.217812	0.122083	0.383646	0.678958	0.598542	1.63802	0.115625	0.776667	0.585833	0.392188	1.02729	1.46698	0.669896	0.711146	0.889792	0.97375	0.403333	1.59	3.40292	1.2924	0.642396	0.684583	0.821875	1.72531	0.980104	1.39042	0.843854	1.1175	1.64479	1.7799	0.764792	0.979375	2.5299	1.42479	3.76615	0.535208	0.803854	2.43177	2.98271	3.1899	4.18375	2.60542	1.94469	3.0851
ISI Coefficient of Variation - Avg	1.60352	3.70346	1.04955	1.37516	1.29883	1.28246	1.65602	2.13613	2.2054	1.33912	1.20089	1.13166	1.07973	1.73428	1.75569	2.62556	2.25772	2.13307	1.64852	2.04793	1.65062	1.67687	1.2388	1.94331	2.38022	2.03989	1.33864	1.80349	1.79052	1.7106	1.46967	2.45547	1.86326	2.29607	2.21617	2.03713	1.37857	1.06126	1.65895	1.32632	2.69881	1.64649	2.18965	1.82659	1.90912	2.42268	2.25449	2.01984
Number of Active Electrodes	3	6	6	9	4	6	8	10	9	9	5	10	8	9	9	11	10	10	8	8	4	15	15	9	8	7	8	14	11	13	8	11	15	16	9	10	14	12	15	5	11	14	13	14	16	15	10	11
Weighted Mean Firing Rate (Hz)	1.46278	1.17333	0.98	1.78852	0.823333	0.281944	0.759167	1.083	1.05296	2.90093	0.323	1.23417	1.15125	0.671481	1.80833	2.13242	1.06683	1.13117	1.76229	1.92896	1.57917	1.696	3.62556	2.28389	1.26896	1.54905	1.62271	1.9669	1.41394	1.70692	1.665	1.61424	1.75111	1.7799	1.34278	1.549	2.88714	1.89806	4.01244	1.68467	1.16485	2.77774	3.67103	3.64214	4.18375	2.774	3.108	4.47909
Electrode Burst Metrics
Number of Bursts	60	80	2	326	9	7	52	56	27	711	1	60	179	59	274	490	15	40	126	240	34	306	1106	173	68	40	199	169	157	353	134	215	261	433	211	185	415	393	1179	86	253	620	873	633	1374	805	704	957
Number of Bursting Electrodes	2	4	1	6	2	3	6	6	7	7	1	4	2	7	6	7	6	6	5	4	3	11	8	6	5	5	6	13	7	12	7	10	11	10	7	5	12	5	16	2	9	13	12	14	16	15	10	11
Burst Duration - Avg (sec)	0.177033	0.280532	0.15652	0.273012	0.268108	0.111093	0.252349	0.284746	0.220792	0.265448	0.14304	0.266315	0.256948	0.198508	0.258299	0.387919	0.254174	0.242706	0.248904	0.240523	0.22062	0.288563	0.324656	0.304639	0.322641	0.254578	0.237283	0.269058	0.32643	0.284758	0.252259	0.321045	0.267926	0.267856	0.267925	0.46358	0.335497	0.305475	0.471952	0.252268	0.290791	0.296847	0.334179	0.339751	0.43632	0.323603	0.350103	0.325971
Burst Duration - Std (sec)	0.075905	0.132178		0.06749	0.0369	0.041974	0.088184	0.160233	0.082087	0.050762		0.074329	0.052592	0.067979	0.045275	0.336281	0.137339	0.097256	0.135846	0.070119	0.031553	0.085415	0.11875	0.065311	0.253248	0.083819	0.132252	0.060116	0.333703	0.128118	0.099112	0.147845	0.093204	0.104978	0.080037	0.287718	0.138593	0.104195	0.345045	0.006715	0.146492	0.064137	0.116629	0.131219	0.329151	0.131414	0.146206	0.101615
Number of Spikes per Burst - Avg	6.5678	7.06088	5	7.73077	5	5.08333	11.2118	8.89365	7.83929	6.59613	5	6.3022	5.57303	6.35136	9.16712	9.88272	6.94444	7.04802	7.13103	5.94862	6.06222	8.56311	10.428	10.2611	8.53333	8.29835	8.56872	7.95888	8.78659	10.1138	8.68444	10.8163	9.7063	7.87607	8.65912	13.1502	11.2729	6.5503	25.9533	5.75208	9.86574	8.29294	13.1878	16.1181	18.4982	11.3054	11.4298	13.5443
Number of Spikes per Burst - Std	0.802986	1.96204		1.854	0	0.144338	7.00737	5.40693	3.02654	1.56769		1.44525	0.810392	1.32133	2.87289	9.45574	2.81399	2.52681	2.11463	1.10941	0.469578	3.05901	6.8339	4.20197	6.70824	2.42866	4.19934	1.91729	6.13054	6.14779	3.32011	5.79873	5.63898	3.44631	4.77156	6.18487	6.69002	2.05202	25.3423	0.827904	4.74785	2.44652	6.09399	13.9425	16.2807	7.26658	4.57381	6.48644
Mean ISI within Burst - Avg (sec)	0.031081	0.047914	0.03913	0.041582	0.067027	0.026725	0.030915	0.038764	0.041521	0.051104	0.03576	0.052892	0.055783	0.037571	0.038867	0.048027	0.047226	0.045056	0.043128	0.049364	0.045865	0.042534	0.04113	0.045318	0.046642	0.042014	0.034509	0.04678	0.040501	0.03961	0.037091	0.037518	0.03892	0.044662	0.044789	0.039791	0.043268	0.056694	0.034077	0.053696	0.036618	0.046807	0.039549	0.036688	0.037911	0.039029	0.040711	0.037874
Mean ISI within Burst - Std (sec)	0.009064	0.010037		0.007898	0.009225	0.009573	0.007388	0.010534	0.019143	0.011858		0.020125	0.001193	0.011197	0.010366	0.006619	0.024398	0.007512	0.017336	0.010406	0.006501	0.007484	0.00909	0.004777	0.009172	0.017324	0.01411	0.011504	0.013489	0.010729	0.009255	0.010561	0.011908	0.0123	0.016234	0.009148	0.01255	0.012065	0.012824	0.007489	0.010938	0.012257	0.005135	0.009625	0.006672	0.009661	0.00643	0.007899
Median ISI within Burst - Avg (sec)	0.024856	0.046248	0.04286	0.035717	0.068625	0.024127	0.025808	0.036318	0.03943	0.051345	0.03416	0.050341	0.055709	0.035693	0.03492	0.046863	0.042534	0.044681	0.041565	0.049332	0.043821	0.039561	0.03865	0.042187	0.043677	0.041118	0.029322	0.044892	0.038304	0.03347	0.033282	0.032966	0.037933	0.042855	0.0427	0.035051	0.042446	0.05801	0.031787	0.054865	0.031731	0.047789	0.036611	0.032759	0.035642	0.035661	0.037981	0.035603
Median ISI within Burst - Std (sec)	0.011054	0.0132		0.01117	0.009822	0.007283	0.00688	0.014046	0.02196	0.015674		0.020676	0.003152	0.014243	0.013119	0.008203	0.026545	0.009284	0.01879	0.011163	0.008739	0.008871	0.009274	0.006543	0.009598	0.016914	0.014984	0.015715	0.014574	0.011333	0.010246	0.011658	0.014135	0.013423	0.017725	0.011772	0.013785	0.013079	0.014175	0.009412	0.013124	0.016593	0.007446	0.010778	0.008338	0.011885	0.006776	0.010015
Median/Mean ISI within Burst - Avg	0.782706	0.934268	1.09444	0.839002	1.02356	0.85037	0.816415	0.907891	0.900086	0.972257	0.955257	0.939218	0.997859	0.936559	0.848974	0.963649	0.870438	0.97488	0.910801	0.992061	0.940335	0.915235	0.929091	0.886074	0.929149	0.972402	0.806114	0.925831	0.92316	0.810857	0.889354	0.854504	0.938945	0.930595	0.91009	0.846199	0.953418	1.01801	0.854076	1.0068	0.845432	0.985157	0.894289	0.846687	0.892105	0.875341	0.890956	0.892785
Median/Mean ISI within Burst - Std	0.130171	0.092868		0.128799	0.004598	0.158288	0.075535	0.14823	0.137272	0.090584		0.038311	0.034554	0.098008	0.13141	0.0425	0.122311	0.060557	0.092573	0.081644	0.060728	0.055467	0.062297	0.090876	0.05413	0.06597	0.110127	0.170684	0.057937	0.118278	0.076137	0.119992	0.066631	0.066566	0.092722	0.120888	0.061804	0.059251	0.13378	0.033497	0.114764	0.099589	0.067255	0.065459	0.080431	0.109326	0.045507	0.078973
Inter-Burst Interval - Avg (sec)	10.2334	40.9358	193.106	3.96941	84.2431	108.664	67.2337	121.04	64.2876	95.0615		37.6642	3.36415	112.054	20.5289	16.0089	139.123	88.3333	68.1334	107.515	62.5284	123.378	6.46206	61.8398	75.2564	87.21	34.258	58.4233	22.0946	64.7609	40.0181	78.4098	57.8984	69.3186	130.072	193.405	42.6158	41.1608	61.9076	31.6147	75.9297	75.0501	23.9943	36.3044	42.7831	49.7502	33.5164	23.1238
Inter-Burst Interval - Std (sec)	0	35.3741	0	3.90975	106.201	19.2023	27.5504	187.187	18.1813	116.795		11.147	0	67.6114	40.2176	12.2889	72.2308	52.2773	93.0575	119.457	43.1827	190.916	5.3536	71.3082	65.5324	88.4547	43.7302	58.0713	30.2553	42.2518	65.8431	54.9502	53.8515	79.9136	124.678	219.983	49.7402	64.0498	71.1268	34.1694	115.117	98.5681	30.8172	39.9019	92.0503	46.2875	35.2935	33.9784
Burst Frequency - Avg (Hz)	0.05	0.033333	0.003333	0.090556	0.0075	0.003889	0.014444	0.015556	0.006429	0.169286	0.001667	0.025	0.149167	0.014048	0.076111	0.116667	0.004167	0.011111	0.042	0.1	0.018889	0.046364	0.230417	0.048056	0.022667	0.013333	0.055278	0.021667	0.037381	0.049028	0.031905	0.035833	0.039545	0.072167	0.050238	0.061667	0.057639	0.131	0.122812	0.071667	0.046852	0.079487	0.12125	0.075357	0.143125	0.089444	0.117333	0.145
Burst Frequency - Std (Hz)	0.068354	0.043461		0.170482	0.001179	0.002546	0.008542	0.021413	0.007292	0.267715		0.015031	0.208597	0.018456	0.116288	0.122577	0.003456	0.007722	0.058338	0.17069	0.019884	0.046319	0.195977	0.068259	0.033965	0.014625	0.105179	0.020683	0.036854	0.137011	0.04584	0.05081	0.043717	0.11823	0.098528	0.077692	0.075185	0.213081	0.20673	0.08721	0.053919	0.11749	0.119448	0.076787	0.170795	0.127107	0.149782	0.104772
IBI Coefficient of Variation - Avg	1.44876	1.61513		0.748011	0.802038	0.767134	0.542686	0.925734	0.83512	0.772578		0.578069	0.304898	0.579007	1.33487	1.291	0.705217	1.02662	1.0934	1.74654	1.41316	1.61701	0.702985	1.36004	0.935611	1.17941	0.973291	0.923942	0.835627	0.953062	0.882368	0.990477	1.08428	1.31857	0.886639	1.53992	0.882478	0.699532	1.17765	1.22793	1.85245	1.26902	1.26824	0.949604	0.986649	1.00041	1.24924	0.895071
IBI Coefficient of Variation - Std	0	0.411293		0.372829	0.139512	0	0.153357	0.169118	0.1665	0.328576		0.162393	0	0.32608	1.01894	0.462031	0.00984	0.341613	0.573776	1.32348	0.374871	1.38085	0.249428	0.244682	0.311429	0.411863	0.386294	0.180344	0.199416	0.246056	0.686334	0.434693	0.408246	0.526807	0.313915	0.245494	0.214761	0.001965	0.412929	0.613341	0.901624	0.400474	0.53331	0.26652	0.424566	0.482826	0.759393	0.248482
Burst Percentage - Avg	4.50013	5.91624	0.053949	6.61976	0.692609	1.23332	12.6768	4.6855	2.37626	8.92934	0.111857	3.00013	3.70861	8.56383	5.86646	17.992	0.805297	1.77069	4.01624	4.2405	1.21923	12.4025	17.9115	4.4252	3.26792	1.77111	12.1024	8.65192	8.5087	8.61541	5.58314	9.36905	11.5599	11.5876	6.78766	8.38811	9.20093	6.16561	31.8607	1.95139	18.6255	13.1916	31.6925	23.4278	39.3571	27.0681	23.9763	34.351
Burst Percentage - Std	10.4675	15.0234	0.201859	16.7906	1.96657	2.93046	21.3319	11.1051	2.931	20.4855	0.43322	5.89921	13.3525	17.6853	10.19	28.0582	1.00646	2.61409	7.77053	10.9206	3.17318	14.8849	25.6525	6.71064	6.34148	3.20476	20.7153	9.16132	19.7341	12.5634	7.26478	15.2091	11.7188	18.0287	13.5215	22.3948	12.3644	16.1431	22.6488	5.14686	24.0536	16.8595	22.1628	19.2546	20.0281	25.0721	26.8608	24.4025
Network Burst Metrics
Number of Network Bursts	1	1	0	90	0	10	13	11	5	99	0	26	7	12	21	61	10	18	38	60	2	47	113	23	11	7	20	12	21	13	31	21	20	23	35	42	12	92	3	0	9	35	10	12	9	10	10	24
Network Burst Frequency	0.001667	0.001667		0.15		0.016667	0.021667	0.018333	0.008333	0.165		0.043333	0.011667	0.02	0.035	0.101667	0.016667	0.03	0.063333	0.1	0.003333	0.078333	0.188333	0.038333	0.018333	0.011667	0.033333	0.02	0.035	0.021667	0.051667	0.035	0.033333	0.038333	0.058333	0.07	0.02	0.153333	0.005		0.015	0.058333	0.016667	0.02	0.015	0.016667	0.016667	0.04
Network Burst Duration - Avg (sec)	4.72808	109.541		1.96782		1.22071	1.77336	6.97098	11.8656	2.08953		2.60657	1.52376	2.74031	5.62584	3.41266	6.72503	6.3236	3.28957	4.10572	15.7758	3.5062	2.19383	6.17984	4.4217	3.31137	2.75667	5.32394	3.87163	3.71567	2.46267	5.04575	8.72795	4.22048	4.6056	3.65285	4.11499	2.37709	2.65307		8.55046	7.6603	3.71928	3.52153	6.16132	6.40137	4.44258	2.9992
Network Burst Duration - Std (sec)				1.0058		0.43648	0.443756	6.99017	7.82775	1.0627		1.25224	0.467689	1.19744	3.26342	1.74653	3.315	3.56678	1.76348	3.09314	17.5895	3.05519	1.16044	3.05061	3.43971	1.33687	2.3713	3.16352	10.5788	1.78151	1.2307	2.7671	7.81088	3.8799	2.3085	5.96003	2.35867	1.34881	1.06864		11.101	4.56203	1.90204	1.27093	1.35559	3.78987	1.79017	1.52386
Number of Spikes per Network Burst - Avg	81	1694		46.8778		28.6	82.1538	120.455	222.4	73.3838		51.3077	28.5714	68	142.905	126.525	109.6	115.611	68.6842	89.8167	216.5	129.128	155.168	190.826	76.3636	73	65.4	223.25	118.476	165.308	53.6129	151.095	321.4	233.609	98.6	96.4524	270.583	71.8261	1160.67		330.333	412.371	737	720.167	1327.89	678.4	406	507.5
Number of Spikes per Network Burst - Std				23.7746		3.56527	36.9771	103.237	109.258	34.8483		21.0993	5.09435	29.0485	122.439	65.1607	52.4218	64.2908	33.4875	69.7804	221.324	108.033	79.1614	102.982	56.5496	64.2832	61.8729	135.35	369.807	129.795	33.3063	79.9136	250.908	240.931	60.0961	169.858	202.047	36.7554	795.893		394.59	234.286	340.039	124.429	122.111	421.286	247.456	86.1182
Mean ISI within Network Burst - Avg (sec)	0.059101	0.064702		0.04264		0.044561	0.028498	0.054124	0.052438	0.028586		0.050769	0.054439	0.045923	0.042075	0.027585	0.062752	0.056063	0.048187	0.046426	0.066211	0.027909	0.014141	0.033468	0.058199	0.056473	0.047292	0.025234	0.041549	0.027614	0.048249	0.035385	0.026884	0.019759	0.050773	0.040323	0.017102	0.032949	0.003327		0.026876	0.018663	0.005545	0.004775	0.0046	0.010727	0.014333	0.005683
Mean ISI within Network Burst - Std (sec)				0.005953		0.015705	0.016619	0.015111	0.023747	0.003186		0.005927	0.009079	0.018776	0.005178	0.003746	0.009956	0.009531	0.007215	0.005441	0.013622	0.004387	0.001321	0.005859	0.008614	0.015367	0.010021	0.007395	0.005301	0.009161	0.008284	0.009592	0.006217	0.004862	0.010311	0.005331	0.004648	0.003068	0.002276		0.012899	0.002888	0.001924	0.00109	0.000611	0.002695	0.006296	0.001913
Median ISI within Network Burst - Avg (sec)	0.02696	0.05088		0.032191		0.014148	0.012228	0.038302	0.040888	0.022225		0.036005	0.041606	0.017397	0.029257	0.02035	0.04494	0.038004	0.036241	0.03262	0.04026	0.02026	0.010862	0.023903	0.041415	0.039549	0.036696	0.017087	0.028655	0.018797	0.034809	0.02441	0.017768	0.014162	0.037507	0.031189	0.0118	0.025287	0.001253		0.014556	0.012631	0.002252	0.00131	0.001431	0.005688	0.007184	0.001863
Median ISI within Network Burst - Std (sec)				0.006008		0.002059	0.012983	0.012271	0.022823	0.003776		0.006517	0.007473	0.008125	0.005852	0.002805	0.012773	0.010224	0.007222	0.005933	0.022995	0.00434	0.001323	0.005992	0.008997	0.015127	0.009337	0.005969	0.005427	0.009219	0.008614	0.008152	0.006112	0.004396	0.009353	0.004415	0.004255	0.004119	0.001201		0.011242	0.002917	0.001735	0.000259	0.000306	0.003243	0.005348	0.000508
Median/Mean ISI within Network Burst - Avg	0.456168	0.786371		0.755309		0.348754	0.34861	0.703615	0.709394	0.775383		0.707522	0.766474	0.385968	0.689885	0.740993	0.703282	0.664321	0.74804	0.700639	0.584706	0.718962	0.76901	0.700746	0.708631	0.665044	0.760479	0.650797	0.691375	0.631112	0.713536	0.665004	0.634411	0.698349	0.730279	0.775788	0.659886	0.768324	0.333469		0.487527	0.666193	0.372758	0.27988	0.309481	0.497564	0.445354	0.335963
Median/Mean ISI within Network Burst - Std				0.108923		0.120371	0.17832	0.109277	0.199797	0.09865		0.091416	0.075154	0.091711	0.095371	0.079024	0.117177	0.10514	0.098086	0.102291	0.22701	0.099266	0.071321	0.108058	0.093403	0.172541	0.125454	0.112684	0.106769	0.186521	0.11766	0.113627	0.135276	0.112828	0.105107	0.069176	0.161013	0.107278	0.095852		0.176155	0.088766	0.145352	0.041737	0.032172	0.156407	0.156218	0.041536
Number of Elecs Participating in Burst - Avg	9	9		7.2		10.4	8.84615	8.81818	9.4	7.9596		8.07692	6.57143	11.1667	8.76191	8.86885	9.7	9.55556	7.23684	7.91667	6.5	12	11.6283	9.47826	7.36364	7.28571	6.9	13	9	11.9231	6.77419	10.8571	14.55	11.1304	8.31429	8.30952	13.0833	9.61956	16		10.5556	14	12.3	15.0833	16	14.9	10.1	11.6667
Number of Elecs Participating in Burst - Std				1.21969		1.50554	1.40512	1.83402	1.14017	1.15104		1.16355	0.786796	2.24958	1.6095	1.39613	0.948683	1.24722	1.34434	1.30568	0.707107	2.21654	1.5595	1.20112	1.68954	1.25357	1.55259	2.08893	1.67332	2.17798	0.883541	1.59015	1.46808	2.89677	1.25491	1.53794	1.08363	1.34117	0		2.12786	0.485071	0.674949	0.792961	0	1.85293	1.19722	0.701964
Number of Spikes per Network Burst per Channel - Avg	9	188.222		6.39217		2.76216	8.95166	12.4266	24.6816	9.02005		6.28355	4.33503	5.86336	15.3829	13.7304	11.1592	11.6062	9.26791	10.8754	31.6429	10.0816	12.9589	19.4731	9.62892	9.23469	8.75069	16.2338	10.4767	12.8788	7.78748	13.4108	21.3268	19.1357	11.3187	10.12	20.1153	7.23861	72.5417		29.7489	29.2858	59.3787	47.7506	82.9931	43.0087	38.4223	43.6299
Number of Spikes per Network Burst per Channel - Std				2.39848		0.200894	3.48929	8.70603	13.4499	3.39871		2.38814	0.428044	2.02711	9.46251	6.04229	4.8987	5.15609	3.46356	7.66417	30.6076	6.84351	5.52109	8.77666	5.09049	5.75561	6.04263	8.63388	28.1422	8.17686	3.76322	5.91123	15.6031	14.7384	4.96792	12.3445	13.8122	3.16354	49.7433		33.7293	16.3939	27.3813	7.81213	7.63194	25.4171	21.879	7.65788
Network Burst Percentage	2.92419	39.432		43.3607		24.4027	28.9981	20.3283	19.3526	46.2003		17.8916	3.55619	21.6733	30.4299	54.8037	17.0425	30.4819	30.5549	57.6487	11.1829	39.7602	53.6733	35.3752	13.6209	7.77541	16.5779	16.1746	26.4428	16.0998	20.516	29.5768	40.7093	31.445	47.0035	43.0866	13.3693	48.3112	9.63076		38.5253	61.8248	25.7386	28.2206	29.7555	27.123	21.7473	41.125
Network IBI Coefficient of Variation				0.65457		0.089184	0.444647	0.701052	0.413097	0.671276		0.488217	0.867144	0.357915	1.45726	1.2828	0.959698	1.56486	1.31071	1.3701		0.918528	0.424202	1.22134	1.42311	0.845969	0.936134	1.33324	1.10371	0.869215	0.812973	1.04208	0.850396	1.93993	0.830969	1.31804	0.85684	0.601706	0.939955		1.00293	1.2366	0.553106	0.56652	0.140304	0.771345	0.565969	0.412227
Network Normalized Duration IQR				0.472267		0.531135	0.31089	0.681051	0.236098	0.802192		0.717213	0.649553	0.601243	0.489246	0.707188	0.461773	0.516743	0.712011	0.754885		0.580343	0.828643	0.61192	1.18347	0.957667	0.542999	0.827887	0.37054	0.593714	0.964267	0.682643	0.533524	0.442927	0.48199	0.624323	0.64643	0.749503			0.177791	0.585399	0.708971	0.402915	0.289266	0.811045	0.662493	0.577245
Synchrony Metrics
Area Under Normalized Cross-Correlation	0.002023	0.005632	0.003743	0.006493	0.003041	0.018058	0.041841	0.011535	0.012159	0.009649	0.002119	0.008881	0.004558	0.018792	0.012648	0.009021	0.009121	0.010954	0.005988	0.006986	0.006227	0.022113	0.012669	0.018258	0.005758	0.011116	0.012273	0.028091	0.009946	0.028672	0.009388	0.023176	0.031152	0.020742	0.012066	0.012273	0.033774	0.008978	0.096357	0.002379	0.016354	0.029854	0.086571	0.109447	0.110684	0.040894	0.051264	0.086617
Area Under Cross-Correlation	0.00175	0.007333	0.004083	0.035056	0.001514	0.003819	0.041153	0.021944	0.019542	0.100583	0.000431	0.022125	0.011111	0.018208	0.058167	0.087389	0.018958	0.025208	0.027333	0.033458	0.006181	0.12525	0.435639	0.089639	0.014528	0.021694	0.032708	0.1735	0.043014	0.12975	0.028958	0.084389	0.169792	0.179986	0.037028	0.043333	0.356778	0.067236	1.76971	0.007556	0.061306	0.340042	1.35669	1.70536	2.62867	0.603333	0.378639	1.6151
Full Width at Half Height of Normalized Cross-Correlation	29	47	130	162	29	52	70	119	166	113	59	277	101	77	98	265	187	96	185	183	118	245	176	219	146	162	134	230	204	149	198	161	241	99	53	98	202	237	171	97	123	213	136	112	146	202	133	109
Full Width at Half Height of Cross-Correlation	63	322	328	994	84	88	238	822	764	1000	59	952	691	278	991	1000	893	842	981	992	399	1000	1000	1000	796	801	932	1000	996	838	966	900	1000	1000	890	962	1000	1000	985	555	835	1000	737	470	667	1000	868	505
Synchrony Index
Kreuz SPIKE Distance
Average Network Burst Metrics
Start Electrode	24	31		31		23	43	33	11	31		32	14	23	44	24	32	24	42	31	41	12	22	33	11	24	11	11	24	11	33	31	43	13	33	11	33	11	21		12	21	41	43	44	13	11	12
Percent Bursts with Start Electrode	100	100		40		30	46.1538	36.3636	40	27.2727		34.6154	28.5714	75	42.8571	27.8689	40	27.7778	42.1053	43.3333	50	21.2766	16.8142	26.087	36.3636	57.1429	45	16.6667	33.3333	38.4615	38.7097	23.8095	20	34.7826	28.5714	23.8095	25	40.2174	66.6667		44.4444	25.7143	30	33.3333	22.2222	20	50	29.1667
Burst Peak (Max Spikes per sec)	1000	1000		88.8889		200	230.769	181.818	400	111.111		153.846	285.714	333.333	142.857	114.754	300	166.667	131.579	100	500	148.936	159.292	173.913	272.727	285.714	150	416.667	285.714	230.769	96.7742	190.476	250	304.348	171.429	95.2381	416.667	108.696	1000		444.444	171.429	400	416.667	555.556	500	300	250
Time to Burst Peak (ms)	125.5	4.5		52.5		98.5	144.5	48.5	44.5	392.5		490.5	374.5	115.5	101.5	248.5	148.5	416.5	486.5	154.5	95.5	171.5	460.5	442.5	467.5	208.5	88.5	394.5	342.5	114.5	263.5	498.5	355.5	482.5	306.5	57.5	261.5	451.5	317.5		406.5	30.5	339.5	442.5	381.5	453.5	200.5	404.5
Viability Metrics
Resistance - Avg (kOhms)
Resistance - Std (kOhms)
Number of Covered Electrodes
Weighted Mean Resistance (kOhms)

## Sheet: Raw Data Plate 0 T2
AxIS Spike File	C:\Users\Maestro Pro\Desktop\Carlos\123-7528\121924 D22\121924 D22(005)(000).spk
File Type	48-well
Analysis Start	0
Analysis End	600
Active Electrode Criterion (spks/min)	5
Minimum Covered Resistance (kOhms)	11
Remove Coincident Artifacts	FALSE
Electrode Burst Settings
Algorithm	ISI Threshold
Min # of Spikes	5
Max ISI (ms)	100
Network Burst Settings
Algorithm	Envelope
Threshold Factor	1.25
Min IBI (ms)	100
Burst Inclusion (%)	75
Min # of Electrodes (%)	35
Synchrony Settings
Synchrony Window	20
Average Network Burst Analysis Settings
Number of network bursts vary by well
Network Burst Window Start (ms)	0
Network Burst Window End (ms)	500
Bin Size (ms)	1
Well Averages	A1	A2	A3	A4	A5	A6	A7	A8	B1	B2	B3	B4	B5	B6	B7	B8	C1	C2	C3	C4	C5	C6	C7	C8	D1	D2	D3	D4	D5	D6	D7	D8	E1	E2	E3	E4	E5	E6	E7	E8	F1	F2	F3	F4	F5	F6	F7	F8
Treatment/ID	Blank	Blank	Blank	Blank	Blank	BIC [200 µM]	BIC [200 µM]	Blank	Media	Media	Blank	Blank	Blank	BIC [200 µM]	VEH 0.1% (N)	VEH 0.1% (N)	Media	VEH 0.1% (N)	Blank	Blank	Blank	VEH 0.1%	VEH 0.1%	VEH 0.1%	Blank	DAMGO [2.5 µM]	Blank	DAMGO [5 µM]	DAMGO [10 µM]	DAMGO [10 µM]	DAMGO [20 µM]	DAMGO [20 µM]	DAMGO [2.5 µM]	DAMGO [2.5 µM]	DAMGO [5 µM]	DAMGO [5 µM]	DAMGO [10 µM]	DAMGO [10 µM]	DAMGO [20 µM]	Blank	DAMGO [2.5 µM]	DAMGO [2.5 µM]	DAMGO [5 µM]	DAMGO [5 µM]	DAMGO [10 µM]	DAMGO [10 µM]	DAMGO [20 µM]	DAMGO [20 µM]
Activity Metrics
Number of Spikes	2716	4585	2942	7909	2118	1208	4106	6368	6414	11734	1862	7112	5508	3803	8973	11019	6991	6887	10048	9203	3344	15314	32459	10463	5763	4844	6883	13566	6621	9146	6889	6858	8537	14119	4918	8641	18021	13999	28496	4799	4822	11541	16833	17282	32365	17902	12888	14654
Mean Firing Rate (Hz)	0.282917	0.477604	0.306458	0.823854	0.220625	0.125833	0.427708	0.663333	0.668125	1.22229	0.193958	0.740833	0.57375	0.396146	0.934688	1.14781	0.728229	0.717396	1.04667	0.958646	0.348333	1.59521	3.38115	1.0899	0.600313	0.504583	0.716979	1.41312	0.689688	0.952708	0.717604	0.714375	0.889271	1.47073	0.512292	0.900104	1.87719	1.45823	2.96833	0.499896	0.502292	1.20219	1.75344	1.80021	3.37135	1.86479	1.3425	1.52646
ISI Coefficient of Variation - Avg	1.14471	3.68083	1.92334	2.05943	1.08972	1.42186	1.98504	1.91465	2.72954	1.97203	2.49445	1.09651	1.36914	1.88208	2.07982	2.51297	2.30098	2.18734	1.19552	1.35923	1.49881	1.49549	1.57984	1.86592	2.02822	2.75495	2.09714	2.22697	2.33099	2.01111	1.64131	2.78824	2.19447	2.0393	2.1675	2.62378	1.95662	1.84694	2.40913	1.78469	2.85487	1.79752	2.12051	2.08374	1.95348	2.3671	2.35345	1.69954
Number of Active Electrodes	4	6	7	8	5	6	8	10	9	9	7	10	8	9	9	10	9	9	8	10	5	15	16	9	8	7	8	14	10	13	7	11	13	13	9	8	14	11	15	5	7	14	11	14	15	16	10	10
Weighted Mean Firing Rate (Hz)	1.09333	1.25111	0.689048	1.63542	0.690333	0.286944	0.84625	1.05867	1.17796	2.17	0.422619	1.17983	1.13187	0.690926	1.64889	1.82817	1.27741	1.2663	2.075	1.523	1.101	1.70133	3.38115	1.92278	1.18958	1.14905	1.41146	1.61179	1.09283	1.17128	1.62452	1.02954	1.08679	1.80128	0.900185	1.77021	2.1419	2.10773	3.16211	1.57633	1.13071	1.37298	2.54136	2.05655	3.59133	1.86479	2.1455	2.43133
Electrode Burst Metrics
Number of Bursts	20	84	9	221	7	17	63	39	38	364	4	52	203	71	230	285	15	37	183	257	7	237	1051	101	79	31	122	168	127	210	53	119	70	280	91	184	369	416	793	93	179	265	521	355	1023	652	500	446
Number of Bursting Electrodes	1	3	6	4	3	3	8	5	5	5	1	5	2	7	6	7	3	6	4	4	3	10	11	5	4	6	5	9	5	8	6	10	10	9	5	5	12	10	15	3	6	12	10	12	15	14	10	10
Burst Duration - Avg (sec)	0.203484	0.309124	0.33509	0.293895	0.210005	0.146401	0.232099	0.258613	0.341199	0.222263	0.37632	0.359996	0.281582	0.187904	0.251519	0.332327	0.236213	0.279203	0.253049	0.249654	0.236427	0.245921	0.326076	0.315001	0.231462	0.32688	0.241397	0.256406	0.423794	0.27222	0.214939	0.248637	0.277077	0.266543	0.179715	0.428501	0.278646	0.283937	0.427423	0.20328	0.461615	0.263759	0.32682	0.320975	0.381626	0.269159	0.281915	0.239819
Burst Duration - Std (sec)		0.200595	0.210726	0.093761	0.136141	0.052897	0.146493	0.0518	0.284199	0.058723		0.102106	0.004726	0.058689	0.068752	0.251615	0.028038	0.053464	0.089769	0.090143	0.103205	0.091131	0.159489	0.084475	0.089426	0.095162	0.063389	0.044395	0.378716	0.171751	0.098059	0.075347	0.128447	0.091928	0.09569	0.362943	0.089777	0.135904	0.171482	0.082476	0.565873	0.070511	0.093723	0.126689	0.215164	0.095897	0.147917	0.085797
Number of Spikes per Burst - Avg	5.45	7.79892	11.3333	7.67968	7.6	6.625	11.2306	8.58261	10.0154	6.06453	9	11.4693	5.95545	6.79496	8.46762	8.60245	6.37037	7.2375	6.12169	5.80738	6.77778	7.6288	14.036	12.6941	5.62847	7.43611	7.0037	6.92424	11.1342	9.95699	7.73889	8.17379	10.1135	6.90839	5.52617	12.2106	9.05387	9.58752	18.6734	5.65185	16.4687	8.19633	12.2436	13.4464	14.1931	9.06783	10.5581	9.09199
Number of Spikes per Burst - Std		3.32453	7.00476	1.74352	2.16333	1.53603	10.0061	4.28044	7.3407	0.510274		5.48105	0.06301	1.98441	3.51095	5.96989	0.722934	2.08529	1.41685	0.841333	1.67774	2.65815	13.9568	6.26008	0.725719	2.81327	1.32329	1.4217	8.48131	6.98731	4.17747	2.55151	4.72577	2.94581	0.909956	8.40975	3.37347	4.3992	9.92961	1.12904	22.3888	2.9661	4.50463	6.98217	7.54028	4.41851	6.29178	3.10078
Mean ISI within Burst - Avg (sec)	0.04603	0.046156	0.035618	0.044656	0.036376	0.026025	0.026856	0.042427	0.041037	0.045373	0.060022	0.045633	0.056538	0.034567	0.041735	0.045135	0.048481	0.049852	0.049465	0.05175	0.044141	0.041187	0.035799	0.041092	0.050301	0.057882	0.043642	0.049879	0.045798	0.034981	0.036877	0.036878	0.034254	0.04927	0.040239	0.038466	0.040296	0.036372	0.03687	0.043988	0.03614	0.04179	0.037749	0.034833	0.037618	0.038484	0.036547	0.034224
Mean ISI within Burst - Std (sec)		0.011098	0.01456	0.008237	0.03262	0.006015	0.009439	0.015664	0.006271	0.012052		0.015858	0.001259	0.007248	0.018034	0.008266	0.007889	0.010279	0.007061	0.018317	0.01854	0.011532	0.011728	0.007891	0.019647	0.008012	0.009175	0.010812	0.010848	0.008717	0.010676	0.008427	0.012801	0.013006	0.019073	0.011409	0.006976	0.010371	0.007821	0.013156	0.009011	0.011816	0.004198	0.0077	0.007534	0.010789	0.012286	0.009725
Median ISI within Burst - Avg (sec)	0.04635	0.039313	0.0323	0.041295	0.036299	0.018289	0.023587	0.040816	0.036451	0.044045	0.05961	0.042894	0.054535	0.029562	0.037409	0.043528	0.047267	0.047524	0.048616	0.051348	0.039573	0.03923	0.032793	0.039495	0.051167	0.05512	0.041041	0.04999	0.042821	0.030341	0.033586	0.031738	0.032532	0.048084	0.039792	0.034976	0.038212	0.033694	0.033688	0.042391	0.034681	0.038374	0.035079	0.031792	0.03413	0.035794	0.033345	0.030068
Median ISI within Burst - Std (sec)		0.021632	0.017788	0.013233	0.033822	0.002483	0.009312	0.017957	0.009542	0.01394		0.019139	0.007206	0.008584	0.022888	0.011046	0.008858	0.013617	0.012834	0.02144	0.015457	0.012034	0.011959	0.009401	0.019738	0.012655	0.012079	0.01294	0.012683	0.010709	0.011494	0.011502	0.015939	0.0143	0.019038	0.013261	0.006622	0.011853	0.01012	0.01444	0.011684	0.014503	0.004603	0.009155	0.009158	0.012342	0.013361	0.011198
Median/Mean ISI within Burst - Avg	1.00602	0.796504	0.884917	0.902336	0.962778	0.724555	0.868708	0.913118	0.854847	0.944444	0.97635	0.890978	0.962971	0.830248	0.837839	0.94443	0.940957	0.926032	0.961081	0.972927	0.873022	0.933427	0.89525	0.911498	1.00975	0.929286	0.9121	0.978114	0.912236	0.830803	0.882186	0.84312	0.9035	0.952906	0.986316	0.88502	0.927368	0.895037	0.843286	0.935502	0.961651	0.895226	0.891019	0.865633	0.863062	0.898905	0.879381	0.860971
Median/Mean ISI within Burst - Std		0.319666	0.156487	0.143828	0.076832	0.08207	0.167268	0.080493	0.095484	0.088636		0.105138	0.105401	0.120761	0.153847	0.090561	0.0522	0.121485	0.132662	0.075262	0.069641	0.055297	0.080604	0.05945	0.011313	0.105707	0.079868	0.056405	0.076029	0.164966	0.101655	0.126721	0.10341	0.061646	0.108141	0.105049	0.035572	0.094421	0.122398	0.055315	0.196311	0.082366	0.036545	0.077729	0.071829	0.085214	0.079911	0.088013
Inter-Burst Interval - Avg (sec)	25.6701	9.5746	11.4085	7.94599	143.764	71.2495	57.1283	155.695	52.0529	33.7002	21.186	231.653	2.95376	123.105	46.1709	87.023	100.512	117.365	52.7998	13.7732	105.158	41.1366	27.5308	74.0619	113.577	131.868	80.7277	43.8056	69.0445	138.958	165.309	167.511	186.115	105.884	97.0924	188.872	74.1917	90.8286	51.517	173.268	60.0289	109.382	35.4485	83.2056	30.3687	90.8533	55.6272	39.4511
Inter-Burst Interval - Std (sec)	0	11.9363	0	6.25471	0	20.1924	23.6941	214.137	30.443	35.7468	0	257.39	0	146.99	70.934	109.495	98.8159	83.9365	56.2197	19.7122	84.6501	43.9425	60.8745	75.8811	187.458	109.392	83.6819	33.93	91.2449	94.6666	150.713	143.069	144.957	136.58	136.528	210.645	96.1421	73.7771	54.4175	235.684	47.616	122.833	32.3928	77.9385	26.0504	83.7155	62.0601	52.3746
Burst Frequency - Avg (Hz)	0.033333	0.046667	0.0025	0.092083	0.003889	0.009444	0.013125	0.013	0.012667	0.121333	0.006667	0.017333	0.169167	0.016905	0.063889	0.067857	0.008333	0.010278	0.07625	0.107083	0.003889	0.0395	0.159242	0.033667	0.032917	0.008611	0.040667	0.031111	0.042333	0.04375	0.014722	0.019833	0.011667	0.051852	0.030333	0.061333	0.05125	0.069333	0.088111	0.051667	0.049722	0.036806	0.086833	0.049306	0.113667	0.077619	0.083333	0.074333
Burst Frequency - Std (Hz)		0.046756	0.002041	0.13296	0.003849	0.005358	0.012862	0.015339	0.017819	0.204615		0.028592	0.236881	0.017225	0.096469	0.0969	0.005774	0.008526	0.144724	0.199779	0.001925	0.059768	0.189386	0.040163	0.058093	0.012401	0.078081	0.045833	0.035308	0.102951	0.017493	0.034124	0.015831	0.097405	0.048626	0.082508	0.072241	0.10825	0.141699	0.085163	0.104021	0.047665	0.104289	0.075346	0.192508	0.127075	0.130384	0.06175
IBI Coefficient of Variation - Avg	0.788769	1.10688	0.703117	1.51658	0.577456	0.530765	0.619678	0.88328	1.37521	1.0882	1.31897	0.815886	0.304782	0.59071	1.87779	1.22556	0.840182	1.04831	1.48157	1.17517	0.939941	0.948318	1.08998	1.09725	0.717425	0.849424	1.37658	1.01561	1.80306	0.837353	1.23183	0.914564	0.669277	1.3569	1.42745	1.7615	1.2255	1.60515	1.07224	2.50489	1.54399	1.07252	1.10558	0.862496	1.05951	0.85451	1.09368	0.968113
IBI Coefficient of Variation - Std	0	0.258166	0	0.458133	0	0.0755	0.343636	0.093444	0.295047	0.480622	0	0.125808	0	0.281279	0.92064	0.597153	0.415213	0.259871	0.893941	0.141524	0.18037	0.272853	0.452669	0.368383	0.119304	0.916269	0.618498	0.373139	1.55739	0.32656	0.73176	0.681588	0.470389	0.525258	0.13974	0.061869	0.711469	1.41436	0.427582	0	1.11653	0.556443	0.525402	0.692504	0.650119	0.540925	0.70325	0.235203
Burst Percentage - Avg	0.490549	6.14679	3.48235	4.78801	9.58007	3.02982	14.8889	3.92005	2.03791	5.53861	0.270677	2.65353	3.24464	9.84858	6.96774	13.9187	0.435067	1.7115	2.94443	3.26052	0.362802	6.19845	18.6294	3.04072	2.07748	2.23199	4.10312	6.09761	8.29983	5.98076	2.04241	8.18278	5.52724	6.88643	3.28797	8.07614	12.7901	13.7132	31.377	2.21968	10.9015	12.2359	19.5681	18.5519	29.442	21.6445	18.4001	19.0659
Burst Percentage - Std	1.55125	16.4124	6.25118	12.9254	30.0082	7.41653	20.4049	10.248	3.26067	14.5013	1.01278	6.6317	12.8711	14.5902	11.602	26.1851	0.920068	2.71534	8.99719	10.3853	0.736644	11.5829	25.1974	4.84938	4.97633	3.88525	7.59512	10.3265	17.1299	10.5756	3.51111	10.5421	7.09404	14.4451	8.97744	21.4976	14.5168	21.7939	19.3517	6.19124	20.673	12.3893	18.8762	22.3875	20.3961	20.0964	21.562	15.918
Network Burst Metrics
Number of Network Bursts	0	1	1	55	1	11	11	10	9	70	0	26	1	13	11	49	13	34	43	66	1	54	60	23	4	5	6	32	6	27	16	23	17	34	11	43	33	45	15	3	7	24	25	19	28	24	14	33
Network Burst Frequency		0.001667	0.001667	0.091667	0.001667	0.018333	0.018333	0.016667	0.015	0.116667		0.043333	0.001667	0.021667	0.018333	0.081667	0.021667	0.056667	0.071667	0.11	0.001667	0.09	0.1	0.038333	0.006667	0.008333	0.01	0.053333	0.01	0.045	0.026667	0.038333	0.028333	0.056667	0.018333	0.071667	0.055	0.075	0.025	0.005	0.011667	0.04	0.041667	0.031667	0.046667	0.04	0.023333	0.055
Network Burst Duration - Avg (sec)		84.9032	4.65032	3.07786	1.0876	0.958851	1.7507	4.13558	6.05788	3.83844		2.96178	2.03016	1.65353	10.9715	4.75645	5.16008	4.82299	3.86895	2.92618	2.5808	3.8482	2.49157	7.48498	2.62176	6.51466	6.16997	9.01071	11.4057	8.25236	4.46835	5.13113	12.2336	4.41777	6.64035	4.55466	3.17323	2.66502	2.75633	9.28184	7.89374	6.53389	2.50734	3.11456	2.60992	2.63777	3.23249	2.37993
Network Burst Duration - Std (sec)				1.8706		0.405447	0.478519	1.86146	5.81108	2.51422		1.09379		0.56152	8.57533	2.49702	4.51032	3.22793	2.84662	1.55292		1.76513	1.15816	7.39536	0.687143	5.59192	9.87258	6.83688	5.66335	8.40063	3.30295	2.96792	7.88738	3.93651	4.5712	8.05195	7.40739	2.45665	2.5645	5.79053	4.21339	3.95418	2.19306	2.92996	1.90087	1.52984	2.20286	2.47147
Number of Spikes per Network Burst - Avg		1398	139	61.7636	35	32.5455	103.818	76.2	117.667	100.8		60.8462	39	64.7692	288.909	141.143	89.4615	86.5	87.4884	62.4394	45	129.444	189.35	192.87	38.75	116	135.333	271.281	338.333	201.296	84.625	110.043	296.118	165.971	110.545	105.488	172.455	122.667	433.4	136.333	246	247.458	206.96	267.316	345.321	205.125	231	156.091
Number of Spikes per Network Burst - Std				34.5682		4.52468	37.902	46.2837	95.4214	63.8773		29.8298		24.9905	214.536	70.4308	68.1489	53.6624	63.8015	29.834		63.2153	124.638	172.172	7.22842	97.532	173.766	216.473	258.739	199.322	51.4974	75.2121	214.304	197.612	66.17	205.089	296.816	139.654	509.25	63.8148	135.422	186.981	216.228	271.626	321.386	192.392	190.453	146.414
Mean ISI within Network Burst - Avg (sec)		0.060775	0.033698	0.050045	0.031988	0.030395	0.022433	0.057286	0.050245	0.038028		0.051375	0.053425	0.030792	0.039036	0.034511	0.056415	0.055737	0.044476	0.046585	0.058655	0.030155	0.013654	0.038675	0.06872	0.059544	0.045881	0.033299	0.045754	0.040875	0.052493	0.051834	0.042687	0.029046	0.060616	0.045284	0.017057	0.023761	0.008732	0.06766	0.040971	0.029483	0.014642	0.013853	0.008883	0.016801	0.018033	0.016868
Mean ISI within Network Burst - Std (sec)				0.007301		0.012934	0.017174	0.013487	0.014106	0.003803		0.008955		0.017282	0.011605	0.005696	0.011111	0.009456	0.004542	0.004768		0.003029	0.001588	0.007374	0.008043	0.010772	0.016347	0.004584	0.019857	0.00576	0.011938	0.013777	0.006952	0.004072	0.016314	0.007155	0.00425	0.00379	0.002391	0.017111	0.022893	0.006504	0.003002	0.003403	0.001996	0.004744	0.005999	0.004638
Median ISI within Network Burst - Avg (sec)		0.05112	0.00808	0.036437	0.00904	0.011076	0.009342	0.040276	0.034596	0.028335		0.036146	0.03144	0.012726	0.02656	0.024551	0.040394	0.041492	0.034536	0.032894	0.01868	0.021915	0.010189	0.027163	0.04816	0.043416	0.03258	0.023539	0.036153	0.027431	0.03302	0.036162	0.028381	0.021419	0.045044	0.035684	0.010685	0.01525	0.004677	0.046333	0.024766	0.018798	0.008762	0.00744	0.005327	0.010147	0.008869	0.008868
Median ISI within Network Burst - Std (sec)				0.007334		0.002745	0.010607	0.013857	0.012178	0.004319		0.007838		0.009803	0.010766	0.004736	0.011109	0.009504	0.005795	0.00574		0.003297	0.001662	0.007363	0.016489	0.011742	0.014597	0.005153	0.016896	0.006762	0.010732	0.014461	0.007507	0.003306	0.015875	0.005823	0.004028	0.00376	0.002185	0.01813	0.017702	0.00605	0.003683	0.003653	0.002145	0.004278	0.005156	0.003857
Median/Mean ISI within Network Burst - Avg		0.84113	0.239777	0.726526	0.282604	0.403141	0.358932	0.686863	0.662404	0.744608		0.70134	0.588486	0.396925	0.649218	0.710053	0.699837	0.737544	0.775761	0.706611	0.318475	0.724641	0.74214	0.684933	0.688926	0.71881	0.669277	0.699431	0.783019	0.660312	0.61859	0.659875	0.655588	0.739166	0.729956	0.793194	0.60698	0.636597	0.499143	0.666695	0.571491	0.620826	0.570608	0.509561	0.574249	0.571433	0.453705	0.507698
Median/Mean ISI within Network Burst - Std				0.11055		0.144693	0.102343	0.138095	0.1428	0.085701		0.129781		0.146277	0.182768	0.070776	0.106059	0.093537	0.097382	0.099668		0.080472	0.077923	0.127301	0.154699	0.095659	0.159219	0.089993	0.063843	0.098867	0.114525	0.175875	0.098606	0.070853	0.126088	0.093486	0.128197	0.104986	0.16427	0.113514	0.090204	0.107634	0.169689	0.179063	0.14276	0.137844	0.160659	0.125048
Number of Elecs Participating in Burst - Avg		9	11	7.32727	6	11	9.18182	9	9.22222	7.7		7.84615	9	10	9.45454	9.06122	9.15385	8.41177	7.41861	8.0303	8	13.1852	11.6667	9.21739	6.75	7.2	7.5	12.8438	9.83333	10.7407	7.125	9.6087	13.4118	9.88235	8.81818	7.27907	10.697	9.2	14.5333	7.33333	8.57143	12.625	10.36	11.6842	14.5357	13.4583	9.64286	9.72727
Number of Elecs Participating in Burst - Std				1.07246		1.26491	1.53741	1.1547	1.09291	1.17152		1.64176		1.87083	2.25227	1.26505	1.62512	1.0764	1.2389	1.18931		1.33281	1.54773	1.44463	0.957427	1.09545	2.50998	1.76177	3.25064	2.55091	1.02469	2.10495	2.03282	2.73878	1.16775	1.54805	2.14308	1.75292	1.12546	0.57735	1.81265	1.24455	1.18603	2.42791	1.17006	1.7932	1.27745	1.54662
Number of Spikes per Network Burst per Channel - Avg		155.333	12.6364	8.29336	5.83333	2.97531	10.9249	8.16235	13.3538	12.5728		7.60456	4.33333	6.25312	28.161	15.0921	9.23103	9.89298	11.1908	7.69565	5.625	9.5932	15.7859	19.7803	5.7753	15.2833	15.6065	19.849	29.9742	16.6832	11.3078	10.6261	20.9379	15.3142	12.2473	11.969	13.5671	11.9528	28.019	18.5476	26.8317	18.7471	18.3957	19.8904	22.7456	14.0425	22.2985	14.8626
Number of Spikes per Network Burst per Channel - Std				4.05074		0.407949	3.30959	4.00803	12.1702	6.71306		2.51507		1.84408	16.2063	6.56195	5.85235	5.13046	6.69159	3.44856		4.22346	7.72092	15.9218	1.114	11.5282	18.3035	14.0379	17.4776	14.7866	5.52783	5.3634	14.0171	13.4129	6.9879	16.1383	18.2319	9.11892	31.2703	8.82434	12.5246	12.5651	17.1832	17.2449	19.472	11.3152	16.6866	11.7001
Network Burst Percentage		30.4907	4.72468	42.9511	1.6525	29.6358	27.813	11.9661	16.5108	60.1329		22.2441	0.708061	22.1404	35.4174	62.7643	16.6357	42.7036	37.4403	44.7789	1.34569	45.6445	35.0011	42.397	2.68957	11.9736	11.7972	63.9909	30.66	59.4249	19.6545	36.9058	58.9669	39.9674	24.7255	52.4939	31.5798	39.4314	22.8137	8.52261	35.7113	51.46	30.7372	29.389	29.8749	27.4997	25.0931	35.1508
Network IBI Coefficient of Variation				2.33755		0.057269	0.345906	0.88581	0.937514	1.54522		0.673826		0.276632	1.18238	1.69653	1.22502	1.66301	0.667055	1.04168		1.16629	0.719902	1.51551	0.783057	1.28754	1.02303	1.01053	0.695987	0.998929	1.41817	1.2762	1.15938	1.50282	1.33184	0.929502	1.66854	3.00398	1.23956	0.772147	0.47553	0.97617	0.972676	0.762535	0.955529	0.944027	0.474356	0.99783
Network Normalized Duration IQR				0.726868		0.673984	0.378307	0.757321	0.495112	0.776942		0.519744		0.363378	0.563205	0.983692	0.609098	0.61083	0.851598	0.62275		0.697933	0.552703	1.07091	0.010552	0.277872	0.640263	0.619934	0.407971	0.909432	0.666261	1.01947	0.224495	0.817639	0.330244	0.688541	0.514213	0.511022	1.6582		0.08163	0.647712	0.294	2.51113	0.280891	0.297546	1.7273	0.506039
Synchrony Metrics
Area Under Normalized Cross-Correlation	0.000763	0.006995	0.009409	0.005857	0.004075	0.023258	0.03766	0.010912	0.011385	0.008537	0.001361	0.010367	0.004068	0.022495	0.016422	0.01047	0.008165	0.00874	0.005801	0.005437	0.007202	0.01801	0.020262	0.0217	0.005416	0.008055	0.010778	0.021071	0.018605	0.019681	0.011153	0.025945	0.027596	0.011217	0.007537	0.004426	0.033206	0.034027	0.114265	0.002058	0.007606	0.03613	0.056658	0.067254	0.089983	0.037253	0.053877	0.042661
Area Under Cross-Correlation	0.001056	0.008194	0.006264	0.023944	0.001833	0.005778	0.050736	0.019486	0.020667	0.054833	0.001222	0.024083	0.010347	0.023833	0.066208	0.060542	0.020486	0.023486	0.033222	0.029111	0.004736	0.112083	0.523542	0.068431	0.011194	0.011514	0.021958	0.102292	0.0335	0.057444	0.022639	0.046319	0.06775	0.097681	0.013597	0.026306	0.250194	0.156375	1.41071	0.007	0.021389	0.145056	0.392111	0.486347	1.17765	0.3135	0.239597	0.269875
Full Width at Half Height of Normalized Cross-Correlation	57	82	69	135	65	51	109	101	165	157	43	146	25	72	63	169	191	208	195	88	119	475	205	134	132	97	72	258	94	93	128	74	150	136	151	143	163	110	112	80	96	59	148	107	110	134	93	105
Full Width at Half Height of Cross-Correlation	162	523	212	940	87	100	364	760	843	999	109	880	336	221	892	1000	905	953	996	951	363	1000	1000	960	623	611	712	1000	596	894	843	383	942	1000	783	983	1000	997	542	513	835	823	626	551	730	996	655	614
Synchrony Index
Kreuz SPIKE Distance
Average Network Burst Metrics
Start Electrode		34	11	31	34	33	13	24	32	33		32	44	23	31	24	32	24	42	31	43	13	43	12	11	24	11	12	11	23	12	34	12	14	43	11	34	22	11	31	12	21	23	41	13	11	11	22
Percent Bursts with Start Electrode		100	100	40	100	72.7273	36.3636	40	33.3333	44.2857		30.7692	100	38.4615	54.5455	36.7347	38.4615	29.4118	30.2326	48.4848	100	29.6296	20	21.7391	50	60	33.3333	21.875	16.6667	22.2222	37.5	60.8696	35.2941	32.3529	27.2727	37.2093	27.2727	40	26.6667	66.6667	28.5714	33.3333	36	42.1053	25	20.8333	42.8571	27.2727
Burst Peak (Max Spikes per sec)		1000	1000	109.091	2000	363.636	363.636	200	222.222	85.7143		153.846	1000	384.615	272.727	142.857	230.769	117.647	139.535	90.9091	1000	111.111	250	217.391	500	200	166.667	187.5	333.333	148.148	187.5	130.435	117.647	176.471	272.727	93.0233	181.818	133.333	533.333	333.333	285.714	166.667	280	368.421	357.143	208.333	285.714	303.03
Time to Burst Peak (ms)		117.5	125.5	295.5	155.5	125.5	367.5	117.5	82.5	247.5		395.5	22.5	282.5	276.5	365.5	106.5	465.5	289.5	305.5	18.5	203.5	426.5	151.5	104.5	16.5	49.5	317.5	11.5	168.5	89.5	223.5	25.5	376.5	309.5	100.5	178.5	424.5	460.5	54.5	138.5	22.5	451.5	474.5	499.5	354.5	400.5	460.5
Viability Metrics
Resistance - Avg (kOhms)
Resistance - Std (kOhms)
Number of Covered Electrodes
Weighted Mean Resistance (kOhms)

## Sheet: Raw Data Plate 1 T0
AxIS Spike File	C:\Users\Maestro Pro\Desktop\Carlos\122-7932\031925 P1 D22(000)(000).spk
File Type	48-well
Analysis Start	0
Analysis End	600
Active Electrode Criterion (spks/min)	5
Minimum Covered Resistance (kOhms)	18
Remove Coincident Artifacts	FALSE
Electrode Burst Settings
Algorithm	ISI Threshold
Min # of Spikes	5
Max ISI (ms)	100
Network Burst Settings
Algorithm	Envelope
Threshold Factor	1.25
Min IBI (ms)	100
Burst Inclusion (%)	75
Min # of Electrodes (%)	35
Synchrony Settings
Synchrony Window	20
Average Network Burst Analysis Settings
Number of network bursts vary by well
Network Burst Window Start (ms)	0
Network Burst Window End (ms)	100
Bin Size (ms)	1
Well Averages	A1	A2	A3	A4	A5	A6	A7	A8	B1	B2	B3	B4	B5	B6	B7	B8	C1	C2	C3	C4	C5	C6	C7	C8	D1	D2	D3	D4	D5	D6	D7	D8	E1	E2	E3	E4	E5	E6	E7	E8	F1	F2	F3	F4	F5	F6	F7	F8
Treatment/ID	NA	VEH[DD]	VEH[DD]	NA	NA	20uM 24H	NA	NA	VEH[DD]	VEH[DD]	VEH[DD]	VEH[D]	20uM 24H	VEH[N]	VEH[N]	VEH[N]	VEH[DD]	20uM 24H	NA	VEH[D]	20uM 24H	VEH[N]	VEH[N]	VEH[N]	2.5uM	NA	5uM	NA	10uM	10uM	20uM	20uM	2.5uM	2.5uM	5uM	5uM	10uM	10uM	20uM	20uM	2.5uM	2.5uM	5uM	5uM	10uM	10uM	20uM	20uM
Activity Metrics
Number of Spikes	20142	21513	20104	6924	9754	8490	18046	8754	13061	19774	6840	8648	14587	14692	18995	24386	15937	13219	5851	9359	9931	13798	8079	14505	8911	5967	14376	2886	18115	14985	18624	12253	9514	12924	16105	19776	23755	20569	17332	11930	19732	9457	31234	21522	30656	21597	19338	9660
Mean Firing Rate (Hz)	2.09813	2.24094	2.09417	0.72125	1.01604	0.884375	1.87979	0.911875	1.36052	2.05979	0.7125	0.900833	1.51948	1.53042	1.97865	2.54021	1.6601	1.37698	0.609479	0.974896	1.03448	1.43729	0.841562	1.51094	0.928229	0.621563	1.4975	0.300625	1.88698	1.56094	1.94	1.27635	0.991042	1.34625	1.6776	2.06	2.47448	2.1426	1.80542	1.24271	2.05542	0.985104	3.25354	2.24187	3.19333	2.24969	2.01437	1.00625
ISI Coefficient of Variation - Avg	2.56368	3.19737	1.73202	2.487	2.1216	2.28406	2.59145	2.30809	2.90325	2.30823	2.07462	1.85893	2.2871	2.85472	2.64589	2.47322	2.384	2.25873	2.3595	2.50224	2.02053	2.45134	1.95654	2.09292	3.08639	2.43825	3.24038	1.91261	2.18423	2.54506	2.11002	2.28871	2.16949	2.26374	2.49881	2.64358	2.3375	2.0825	2.1662	2.79953	2.83247	1.82435	2.34291	2.01383	2.16386	2.17182	2.0511	2.42351
Number of Active Electrodes	7	9	8	7	12	10	8	10	11	13	14	11	14	14	15	14	13	14	9	9	12	14	12	15	8	9	10	8	15	12	12	14	8	13	12	16	13	14	16	9	14	10	16	13	16	14	15	15
Weighted Mean Firing Rate (Hz)	4.77619	3.97704	4.1875	1.62905	1.35083	1.40783	3.75604	1.452	1.97636	2.52859	0.814048	1.29652	1.73524	1.74298	2.10856	2.9006	2.04026	1.57226	1.07796	1.71648	1.36597	1.64036	1.11764	1.61022	1.83417	1.09444	2.3865	0.576667	2.00822	2.06486	2.58125	1.45512	1.9775	1.64769	2.22931	2.06	3.04077	2.44559	1.80542	2.20556	2.34774	1.57083	3.25354	2.75372	3.19333	2.56738	2.14778	1.06922
Electrode Burst Metrics
Number of Bursts	345	409	786	155	283	165	394	214	464	548	130	165	397	384	687	779	533	476	68	310	184	319	193	303	311	100	363	44	575	549	585	338	307	222	538	551	662	748	443	297	489	236	1126	583	1074	846	471	269
Number of Bursting Electrodes	7	6	8	6	9	7	6	10	11	13	12	7	12	13	14	13	13	12	7	7	12	13	8	12	8	5	9	5	14	7	12	13	8	12	11	16	12	13	16	9	13	8	15	13	16	14	15	14
Burst Duration - Avg (sec)	0.468263	0.550819	0.291442	0.396668	0.343822	0.391356	0.412783	0.328865	0.359769	0.383776	0.277069	0.316334	0.356066	0.34833	0.397823	0.431062	0.376048	0.309238	0.277945	0.247269	0.289281	0.378091	0.280749	0.38708	0.241649	0.318821	0.489769	0.257676	0.332582	0.351631	0.359581	0.335856	0.332687	0.355664	0.352503	0.412409	0.354943	0.292702	0.286395	0.367494	0.431224	0.309104	0.408143	0.380811	0.335465	0.29735	0.332636	0.361134
Burst Duration - Std (sec)	0.323173	0.271397	0.091524	0.206502	0.132984	0.192695	0.333947	0.11053	0.140313	0.095927	0.09444	0.125887	0.116927	0.172011	0.095108	0.229446	0.150329	0.099305	0.074285	0.100635	0.077066	0.13036	0.116631	0.143305	0.10161	0.075423	0.418678	0.019905	0.164142	0.075462	0.134954	0.132649	0.13506	0.181468	0.130777	0.091697	0.290232	0.118312	0.14527	0.172054	0.180798	0.155382	0.121676	0.074812	0.104605	0.070164	0.097913	0.161997
Number of Spikes per Burst - Avg	29.1983	38.738	10.6126	19.5692	15.3534	20.2168	26.6569	12.3658	16.0665	13.9554	9.63702	9.14021	12.262	17.3803	14.7709	16.0914	14.3473	8.15749	7.99041	6.25825	9.82906	17.2874	8.50959	17.3681	7.53123	8.89091	13.1111	8.1661	12.2665	8.96918	13.6514	15.3148	13.7609	14.204	12.1233	17.8684	10.8148	9.90458	9.15855	18.1478	23.0753	11.6713	16.0602	15.1897	12.0648	10.3477	12.7717	13.4007
Number of Spikes per Burst - Std	32.9279	26.7071	4.31758	17.5909	10.8577	17.1383	33.2686	6.97042	11.956	8.1006	3.07703	3.71726	5.55853	14.0261	5.76918	8.90079	7.03001	2.68453	3.69753	1.36022	3.74095	12.1716	4.47105	9.2257	2.41613	2.45236	13.0075	2.2248	10.9635	3.82627	6.82559	10.7884	8.46678	14.7353	5.86935	6.98674	8.25536	4.98877	6.26869	14.4937	14.3602	6.61522	6.87021	5.08755	7.98039	3.52649	7.08917	9.19636
Mean ISI within Burst - Avg (sec)	0.032943	0.020044	0.036802	0.032864	0.033375	0.029972	0.027816	0.037907	0.035475	0.042348	0.03359	0.043384	0.039468	0.03162	0.037553	0.036218	0.035324	0.045675	0.044461	0.047762	0.037003	0.03705	0.042864	0.034263	0.039609	0.046459	0.052435	0.038297	0.040185	0.053342	0.036081	0.032646	0.033901	0.040118	0.037434	0.033961	0.040391	0.039665	0.040748	0.030495	0.029482	0.037138	0.035365	0.035914	0.038203	0.037743	0.035491	0.036102
Mean ISI within Burst - Std (sec)	0.013332	0.008381	0.005447	0.010116	0.008969	0.01012	0.010427	0.010523	0.012695	0.012811	0.005995	0.007894	0.007037	0.011122	0.010117	0.006913	0.005441	0.008688	0.010894	0.009886	0.006716	0.009113	0.010726	0.010181	0.012189	0.011013	0.012226	0.010016	0.011244	0.017726	0.007402	0.009545	0.006751	0.007196	0.008783	0.008448	0.008092	0.010234	0.005549	0.005658	0.007572	0.006394	0.007589	0.007501	0.007082	0.005566	0.005755	0.01106
Median ISI within Burst - Avg (sec)	0.029559	0.016184	0.033388	0.029956	0.029118	0.026346	0.024957	0.035106	0.031997	0.040056	0.02933	0.041416	0.037219	0.027929	0.034438	0.03248	0.032086	0.044228	0.042115	0.044512	0.033955	0.03421	0.043594	0.030449	0.036253	0.044525	0.052151	0.038273	0.038046	0.054988	0.033627	0.030673	0.030871	0.037797	0.034712	0.03051	0.037411	0.036826	0.039519	0.027353	0.025294	0.033805	0.031885	0.032805	0.034989	0.034307	0.032505	0.03243
Median ISI within Burst - Std (sec)	0.014838	0.007804	0.006464	0.014129	0.009498	0.011601	0.011691	0.01176	0.014624	0.015998	0.007449	0.008745	0.008124	0.012928	0.0121	0.008458	0.006136	0.011357	0.013415	0.015119	0.008786	0.00987	0.015081	0.01146	0.014317	0.013198	0.013789	0.014536	0.013267	0.023224	0.008687	0.013212	0.00817	0.008551	0.011054	0.010088	0.009168	0.012238	0.008168	0.008462	0.008212	0.00734	0.008892	0.008626	0.00801	0.006006	0.007025	0.012644
Median/Mean ISI within Burst - Avg	0.829751	0.7611	0.881626	0.842515	0.839777	0.826566	0.845462	0.88751	0.849263	0.895791	0.853099	0.93336	0.910423	0.820311	0.867003	0.864587	0.879711	0.952608	0.923806	0.896726	0.894418	0.877663	0.989648	0.839556	0.883392	0.934773	0.979144	0.974073	0.915166	0.996117	0.892594	0.881844	0.876562	0.904907	0.896421	0.853008	0.899489	0.892519	0.953046	0.848037	0.80122	0.883608	0.862387	0.868917	0.890129	0.883656	0.885188	0.858878
Median/Mean ISI within Burst - Std	0.131959	0.109456	0.043411	0.139598	0.073337	0.121474	0.146263	0.070143	0.120054	0.113146	0.083789	0.047047	0.065562	0.113721	0.089878	0.077015	0.067994	0.089999	0.095327	0.22248	0.139674	0.097182	0.106441	0.07867	0.147336	0.080987	0.082067	0.157439	0.106807	0.10356	0.082026	0.136577	0.101718	0.087186	0.098078	0.089745	0.059518	0.092138	0.112828	0.132232	0.082332	0.072832	0.065082	0.05762	0.056106	0.048449	0.071856	0.08958
Inter-Burst Interval - Avg (sec)	38.9573	7.45057	21.1023	47.8078	31.173	32.8208	18.106	82.6953	25.5471	34.0569	96.4648	70.6033	49.5591	34.3052	28.2969	23.6377	47.348	120.205	102.466	77.5344	44.9275	49.0049	39.0774	49.0618	46.8674	40.1932	46.0382	81.7193	44.2158	71.2388	36.7964	47.088	52.109	46.7512	53.569	31.545	54.0452	49.0361	79.5552	58.087	22.7573	40.2257	15.0358	24.087	21.338	22.5474	44.1934	36.5785
Inter-Burst Interval - Std (sec)	49.756	1.24987	27.6897	53.1067	27.2848	23.6133	26.4157	138.674	19.3665	32.3286	69.273	83.9035	43.1758	29.3555	21.141	24.5109	41.3564	163.097	92.7969	112.919	18.269	34.1099	35.7916	44.691	52.039	32.6522	61.5844	38.9184	38.8565	142.515	27.0056	31.2286	58.3969	29.3248	40.3611	19.2939	54.8572	59.9818	74.9536	95.2372	13.8567	29.1826	11.7943	17.7976	31.8558	25.343	63.6895	19.0594
Burst Frequency - Avg (Hz)	0.082143	0.113611	0.16375	0.043056	0.052407	0.039286	0.109444	0.035667	0.070303	0.070256	0.018056	0.039286	0.055139	0.049231	0.081786	0.099872	0.068333	0.066111	0.01619	0.07381	0.025556	0.040897	0.040208	0.042083	0.064792	0.033333	0.067222	0.014667	0.068452	0.130714	0.08125	0.043333	0.063958	0.030833	0.081515	0.057396	0.091944	0.095897	0.046146	0.055	0.062692	0.049167	0.125111	0.074744	0.111875	0.100714	0.052333	0.032024
Burst Frequency - Std (Hz)	0.061106	0.05857	0.172334	0.029579	0.052142	0.023031	0.085483	0.027185	0.069441	0.092623	0.02196	0.036386	0.083794	0.057842	0.090328	0.091172	0.110621	0.147107	0.014521	0.145187	0.026384	0.05515	0.05588	0.053433	0.091684	0.033747	0.080381	0.015563	0.075607	0.192642	0.121371	0.054182	0.077295	0.022924	0.118297	0.068678	0.103891	0.188034	0.077843	0.039852	0.050788	0.063833	0.129612	0.060457	0.083697	0.092963	0.036109	0.015868
IBI Coefficient of Variation - Avg	0.501232	0.437712	1.03749	0.675049	0.606494	0.55767	0.421753	0.688188	0.804127	0.976428	0.561434	1.07027	0.973661	0.832089	0.907975	0.828533	0.84106	0.982609	0.758359	1.54978	0.725759	0.67704	0.994579	0.794785	1.29527	1.07841	1.44621	0.527183	0.980783	1.61322	0.815562	0.5633	0.873068	0.86764	1.16656	0.915316	1.0741	1.08399	0.891625	0.824583	0.690407	0.645593	0.871638	0.832385	0.916571	0.9176	0.738125	0.596076
IBI Coefficient of Variation - Std	0.193069	0.18485	0.377162	0.259647	0.173028	0.141985	0.129156	0.142349	0.159672	0.467629	0.48831	0.504774	0.572684	0.457581	0.363431	0.395169	0.287695	0.484346	0.525323	1.27287	0.261221	0.296803	0.562832	0.559868	0.66668	0.566517	0.897922	0.365741	0.493454	0.429759	0.426564	0.40959	0.458382	0.312128	0.936518	0.451667	0.633706	0.447479	0.504699	0.17406	0.236837	0.164752	0.395544	0.294673	0.347847	0.365451	0.230945	0.214495
Burst Percentage - Avg	26.9217	29.8531	27.6942	21.0691	30.3105	23.1296	24.5759	23.841	42.8539	24.2351	16.3429	9.50643	19.617	34.198	39.0781	37.9447	31.6769	14.1483	6.63094	7.66094	14.3909	31.4862	10.4894	25.7957	12.7987	9.08214	16.2878	5.6938	22.3446	12.7219	27.4648	33.7726	22.9462	15.8477	23.7293	45.8105	18.714	18.9122	20.9552	34.3642	46.4705	16.2334	47.7685	29.8228	35.7725	33.137	31.5719	35.6297
Burst Percentage - Std	35.0818	41.5308	20.655	32.2317	31.8574	30.8563	37.931	27.1802	29.511	17.2394	10.9005	12.9954	16.672	30.4015	22.3977	26.1158	21.3144	20.2506	9.60949	13.886	11.1286	24.5734	17.688	24.4645	17.2038	16.956	25.0057	10.7472	16.8366	21.5513	19.7719	26.3314	17.4329	16.4592	27.4052	19.3727	23.2333	18.7508	19.7009	35.3002	33.1304	19.7432	21.4879	18.9148	16.9425	17.2872	18.2359	21.8128
Network Burst Metrics
Number of Network Bursts	63	63	33	32	33	26	86	30	27	12	7	23	11	23	17	26	14	34	16	36	10	11	16	18	20	7	7	7	9	16	9	10	13	9	12	20	11	8	22	40	25	21	32	21	25	20	28	20
Network Burst Frequency	0.105	0.105	0.055	0.053333	0.055	0.043333	0.143333	0.05	0.045	0.02	0.011667	0.038333	0.018333	0.038333	0.028333	0.043333	0.023333	0.056667	0.026667	0.06	0.016667	0.018333	0.026667	0.03	0.033333	0.011667	0.011667	0.011667	0.015	0.026667	0.015	0.016667	0.021667	0.015	0.02	0.033333	0.018333	0.013333	0.036667	0.066667	0.041667	0.035	0.053333	0.035	0.041667	0.033333	0.046667	0.033333
Network Burst Duration - Avg (sec)	1.5005	1.38068	2.59558	1.49116	1.61986	2.19399	1.31811	2.33922	2.0268	4.67827	6.71899	3.25523	7.62886	2.29638	3.56722	3.67379	3.80538	4.09099	7.40295	5.25349	6.06915	3.85447	3.31589	2.44572	13.3389	11.6809	28.6046	5.69325	13.6151	8.10713	5.20093	6.45782	5.96891	10.5633	6.21125	2.41114	18.1815	14.7906	4.00926	1.48958	2.07323	2.87369	2.69977	3.75222	6.7815	5.9372	2.72777	3.24444
Network Burst Duration - Std (sec)	0.098021	0.093063	0.820911	0.388237	0.479468	0.396092	0.093002	1.3511	1.10706	2.42411	2.10841	3.29209	4.88884	0.886357	2.39634	2.06362	1.46918	3.72711	4.10608	5.69777	3.17441	1.38934	2.20886	1.35229	13.4763	6.0298	1.99917	0.875191	10.3316	4.62795	2.32018	4.24216	5.09471	5.96244	3.019	1.30411	12.9876	5.30465	3.06412	0.636618	0.507402	1.74916	1.04101	3.38792	3.83046	3.64698	1.22466	1.43071
Number of Spikes per Network Burst - Avg	261.619	285.476	225.758	153.312	184.667	204.308	185.651	157.233	213.407	496.083	291.286	122.304	485.909	308.957	404.706	496.423	423.786	168.235	157.375	113.611	313.7	556.182	155.75	277.333	319.55	257.286	1434.86	113	814.889	412.688	548.222	508.8	275	639.667	476.667	407.55	1056	983.375	281.409	202.275	485.48	193.857	480.375	440.048	716.52	512.5	318.143	297.25
Number of Spikes per Network Burst - Std	28.1989	27.5546	117.366	60.0561	83.5051	48.0073	13.5697	98.8816	136.911	221.441	26.8373	130.288	240.915	142.38	248.591	247.848	187.901	175.379	100.901	122.163	111.434	76.7226	107.007	209.601	305.503	114.054	67.3781	25.9679	518.635	240.133	86.287	151.011	179.913	192.874	225.679	337.002	741.394	237.341	217.032	109.006	185.481	108.601	237.161	307.24	353.766	252.007	146.453	66.0876
Mean ISI within Network Burst - Avg (sec)	0.005814	0.004884	0.013039	0.011299	0.010467	0.012288	0.00716	0.016615	0.011495	0.010704	0.0228	0.030193	0.01604	0.008654	0.010212	0.007812	0.009914	0.026508	0.051298	0.047103	0.019305	0.006885	0.025768	0.011753	0.040237	0.045102	0.019937	0.053915	0.016091	0.021165	0.009255	0.011886	0.021992	0.015187	0.014124	0.00795	0.01745	0.014691	0.015989	0.008567	0.004874	0.017515	0.006304	0.009084	0.009377	0.011412	0.009419	0.010802
Mean ISI within Network Burst - Std (sec)	0.000647	0.00043	0.003264	0.004414	0.004236	0.007153	0.000537	0.004637	0.004424	0.004284	0.005556	0.005577	0.004552	0.003331	0.003789	0.001911	0.002878	0.004325	0.011869	0.005913	0.005698	0.002047	0.009251	0.004645	0.009001	0.00534	0.000683	0.018109	0.002879	0.005806	0.002725	0.004222	0.006836	0.00527	0.00353	0.003082	0.001175	0.001834	0.003826	0.003139	0.001764	0.006845	0.001802	0.002915	0.001391	0.00228	0.002934	0.003069
Median ISI within Network Burst - Avg (sec)	0.002888	0.002293	0.007105	0.005456	0.004582	0.004997	0.003789	0.008187	0.005244	0.005103	0.007794	0.019148	0.007295	0.003565	0.00476	0.003571	0.004154	0.019018	0.03576	0.036352	0.008072	0.001869	0.014797	0.005967	0.028452	0.026897	0.015886	0.027023	0.008169	0.01347	0.003582	0.00324	0.009788	0.006729	0.007947	0.004102	0.013022	0.0082	0.009211	0.004238	0.001896	0.00748	0.003042	0.004194	0.00481	0.00516	0.004174	0.003722
Median ISI within Network Burst - Std (sec)	0.000345	0.000235	0.002851	0.003158	0.002716	0.004484	0.00035	0.004761	0.003538	0.003258	0.002984	0.006367	0.003845	0.002662	0.003058	0.001617	0.00304	0.00462	0.012282	0.007157	0.003971	0.00033	0.008027	0.00418	0.008436	0.008677	0.000602	0.020968	0.002739	0.005421	0.001412	0.002023	0.005364	0.002797	0.003443	0.002784	0.001451	0.001664	0.004049	0.002276	0.001113	0.005142	0.001723	0.002404	0.001114	0.001852	0.002339	0.001059
Median/Mean ISI within Network Burst - Avg	0.497235	0.470185	0.523575	0.462879	0.418668	0.371073	0.530289	0.466368	0.422282	0.438907	0.332907	0.62087	0.431856	0.376871	0.431262	0.441824	0.387472	0.709687	0.681726	0.767734	0.39944	0.286162	0.547888	0.451141	0.696115	0.587017	0.797032	0.459141	0.495195	0.617036	0.380231	0.266166	0.418555	0.435411	0.543447	0.460882	0.744827	0.554533	0.554355	0.475379	0.369727	0.396653	0.454001	0.434233	0.509464	0.442587	0.421978	0.351042
Median/Mean ISI within Network Burst - Std	0.030893	0.037209	0.107225	0.097729	0.093132	0.08127	0.043867	0.174689	0.143968	0.123379	0.051883	0.132004	0.118832	0.13044	0.131056	0.107209	0.140801	0.088097	0.114438	0.097758	0.096829	0.064229	0.13496	0.17848	0.102022	0.142124	0.024572	0.172015	0.085053	0.108982	0.043478	0.087819	0.128202	0.049956	0.098073	0.161142	0.04355	0.057236	0.14133	0.11239	0.071546	0.138639	0.127408	0.14867	0.071458	0.09652	0.123328	0.070869
Number of Elecs Participating in Burst - Avg	7.73016	7.7619	7.93939	8.25	11	10.6923	7.59302	9.9	11.1852	12.9167	14.1429	9.13044	13.9091	14.2609	14.7647	13.9615	13.5	11.2353	8.6875	8.61111	13.7	14.1818	10.375	13.8889	9.3	9.85714	13.1429	11.2857	15.5556	13.0625	12.8889	14.8	8.38462	15.1111	12.6667	15.75	13.6364	15.125	13.2727	8.825	13.6	9.52381	15.2188	13.619	15.84	14.45	14.8214	15.25
Number of Elecs Participating in Burst - Std	0.883657	0.928306	0.348155	1.48106	1.36931	0.970329	0.845443	1.12495	0.921414	1.37895	0.377964	3.15226	1.30035	0.963771	1.09141	0.870897	1.3445	2.08979	1.57982	1.64365	0.674949	0.750757	2.77789	1.81137	2.00263	1.77281	0.690066	2.05866	1.33333	2.54215	0.333333	0.421637	0.767948	0.600925	1.43548	0.71635	2.15744	0.353553	2.99494	0.98417	0.763763	1.32737	0.83219	0.669043	0.472582	0.825578	0.722832	0.850696
Number of Spikes per Network Burst per Channel - Avg	34.2001	37.2963	28.2092	18.519	16.3885	19.0242	24.7212	15.5242	18.4371	37.3813	20.6136	10.998	33.9464	21.2864	26.5998	34.9554	30.588	13.466	17.1377	11.9352	22.8412	39.3082	13.2951	18.804	31.3625	24.8797	109.377	9.94309	51.1319	29.7888	42.5513	34.371	31.9912	42.1892	36.2463	25.6152	71.3558	65.0474	19.1834	22.2404	35.1888	19.3705	31.0072	32.0815	44.8942	34.8789	21.2473	19.3889
Number of Spikes per Network Burst per Channel - Std	4.80733	5.60756	14.248	7.10125	6.69298	4.06572	3.05963	9.13054	11.0929	15.9079	2.04939	8.32919	16.401	9.32127	15.5735	16.7401	12.4741	11.3384	8.9023	10.6551	8.06947	5.74176	7.28699	13.029	27.5971	10.6683	6.73726	1.12811	32.1008	14.8524	6.66495	10.61	20.2749	12.0809	15.8781	20.9405	47.5693	15.8944	12.2656	10.6581	12.7183	9.59744	14.4576	22.1151	21.9307	16.66	9.45109	3.87653
Network Burst Percentage	81.829	83.6006	37.0573	70.855	62.4769	62.5677	88.4739	53.8839	44.1161	30.1052	29.8099	32.5278	36.6422	48.3665	36.2201	52.9279	37.2278	43.271	43.0354	43.7013	31.588	44.3398	30.8454	34.4157	71.7203	30.1827	69.8664	27.4082	40.4858	44.0641	26.4927	41.5245	37.5762	44.545	35.5169	41.2166	48.8992	38.2469	35.7201	67.8206	61.5092	43.0475	49.2156	42.9375	58.4323	47.4603	46.0647	61.5424
Network IBI Coefficient of Variation	0.234763	0.216598	0.695267	0.397477	0.361674	0.292763	0.070002	0.421756	0.768922	0.434464	0.036584	0.933178	0.296278	0.582485	0.48345	0.414983	0.360209	0.748883	0.923017	1.4168	0.313913	0.120355	0.590275	0.44713	0.932505	0.298201	0.09037	0.28391	0.29442	0.83652	0.06836	0.222331	0.40777	0.14265	0.375167	0.786363	0.377917	0.109339	0.589909	0.825422	0.382046	0.373701	0.236984	0.539235	0.374823	0.358268	0.245705	0.235893
Network Normalized Duration IQR	0.080861	0.079638	0.521605	0.29462	0.411739	0.267975	0.075771	1.19082	1.22017	0.451012	0.645107	0.363593	0.433497	0.680923	0.796311	0.962316	0.608302	0.76565	0.28221	0.589896	0.44006	0.605386	0.772011	1.10923	0.644263	0.627088	0	0.189066	0.698816	0.489958	0.438271	0.316232	0.925419	0.06424	0.861227	1.14161	0.006536	0.052236	1.54363	0.606677	0.2949	0.671937	0.708117	1.22281	0.741849	1.05267	0.743864	0.550397
Synchrony Metrics
Area Under Normalized Cross-Correlation	0.056716	0.06945	0.039766	0.03704	0.053407	0.051334	0.038191	0.053513	0.076502	0.063877	0.047654	0.019358	0.053899	0.085736	0.083495	0.073834	0.065038	0.015734	0.012613	0.006779	0.042367	0.079929	0.016948	0.087078	0.012828	0.014459	0.02318	0.017764	0.05075	0.02019	0.050383	0.081492	0.044741	0.048379	0.03292	0.118428	0.034412	0.033769	0.036404	0.062045	0.11073	0.046783	0.102354	0.099958	0.064481	0.066802	0.085853	0.098839
Area Under Cross-Correlation	0.954944	1.48249	0.400986	0.203125	0.379736	0.282389	0.601875	0.218819	0.440819	0.562014	0.090639	0.066431	0.309931	0.736389	0.697028	1.20556	0.541819	0.117417	0.027208	0.031736	0.149542	0.762069	0.061792	0.528194	0.053958	0.026931	0.163653	0.012181	0.392153	0.165181	0.447486	0.533389	0.159792	0.278861	0.287056	1.27744	0.367389	0.357889	0.318319	0.557931	1.86182	0.202111	1.86271	1.03365	1.17976	0.706542	0.759708	0.392764
Full Width at Half Height of Normalized Cross-Correlation	73	62	125	73	94	60	51	151	90	165	167	175	165	127	129	126	136	154	86	137	187	105	136	133	126	146	122	64	134	207	147	133	97	111	108	140	156	123	120	54	106	81	173	111	186	165	179	133
Full Width at Half Height of Cross-Correlation	570	480	997	488	522	413	573	512	381	705	554	991	720	491	555	970	794	1000	813	975	869	584	950	441	996	887	1000	297	981	1000	993	472	487	963	1000	823	1000	1000	999	424	538	502	699	557	1000	871	683	547
Synchrony Index
Kreuz SPIKE Distance
Average Network Burst Metrics
Start Electrode	44	32	11	21	11	11	21	41	41	23	11	13	11	32	13	21	31	22	11	14	11	24	42	34	11	41	11		24	42	21	11	12	11	32	12	14	24	23	12	22	11	34	23	11	42	42	21
Percent Bursts with Start Electrode	38.0952	46.0317	27.2727	46.875	33.3333	34.6154	33.7209	30	44.4444	25	57.1429	34.7826	36.3636	30.4348	41.1765	34.6154	35.7143	29.4118	37.5	33.3333	40	36.3636	31.25	33.3333	30	28.5714	71.4286		33.3333	50	55.5556	50	38.4615	22.2222	33.3333	35	27.2727	25	22.7273	30	24	28.5714	28.125	28.5714	20	45	25	30
Burst Peak (Max Spikes per sec)	79.3651	63.4921	90.9091	125	90.9091	115.385	69.7674	100	111.111	250	285.714	130.435	181.818	173.913	176.471	153.846	142.857	88.2353	125	83.3333	200	181.818	125	111.111	150	142.857	285.714	0	111.111	187.5	222.222	100	153.846	222.222	250	150	272.727	250	136.364	100	200	95.2381	125	142.857	120	150	107.143	200
Time to Burst Peak (ms)	83.5	75.5	13.5	83.5	45.5	66.5	79.5	68.5	29.5	48.5	62.5	23.5	42.5	32.5	21.5	63.5	26.5	22.5	94.5	94.5	92.5	81.5	33.5	31.5	84.5	29.5	3.5	0.5	0.5	96.5	11.5	10.5	21.5	85.5	53.5	47.5	90.5	31.5	13.5	73.5	55.5	52.5	63.5	55.5	41.5	30.5	22.5	89.5
Viability Metrics
Resistance - Avg (kOhms)
Resistance - Std (kOhms)
Number of Covered Electrodes
Weighted Mean Resistance (kOhms)

[truncated: 5 more sheets: Raw Data Plate 1 T1, Raw Data Plate 1 T2, Raw Data Plate 2 T0, Raw Data Plate 2 T1, Raw Data Plate 2 T2]
